# Supplementary material for: Three BnaIAA7 homologs are involved in auxin/brassinosteroid-mediated plant morphogenesis in rapeseed (Brassica napus L.)
Source: Plant Cell Rep. 2019 Apr 22;38(8):883–97. doi: 10.1007/s00299-019-02410-4 (PMC6647246; doi:10.1007/s00299-019-02410-4)
Supplement: Supplementary file 2 — Supplementary material 2 (XLSX 68 kb) [file 299_2019_2410_MOESM2_ESM.xlsx]

## Sheet: TableS1
			Table S1. Alleles of SNP/Indel markers used for mapping
			Marker	Type	Position	Chr	Alleles
			p584677	SNP	24456053	C05	A/G
			ZS-1	SNP	27104690	C05	C/T
			ZS-7	SNP	27845817	C05	G/A
			ZS-8	SNP	28176476	C05	G/T
			ZS-9	SNP	28210522	C05	G/T
			ZS-10	SNP	28391940	C05	G/C
			ZS-2	SNP	28478161	C05	A/C
			ZS-3	SNP	28656338	C05	G/A
			ZS-6	SNP	28996870	C05	A/C
			ZI-1	Indel	29773224	C05	±1980bp
			p81630	SNP	32061106	C05	A/C

## Sheet: TableS2
	Table S2. Twenty-seven candidate ORFs in the 350 Kb window
	Chromosome	Position		Gene ID	Arabidopsis ID	Function
	chrC05	27853688	27857035	BnaC05g29140D	AT1G31885	transporter; K09874 aquaporin NIP
	chrC05	27895812	27897456	BnaC05g29150D	AT1G31885	transporter; K09874 aquaporin NIP
	chrC05	27899974	27901047	BnaC05g29160D	AT5G22950	VPS24.1; K12193 charged multivesicular body protein 3
	chrC05	27901646	27901919	BnaC05g29170D	AT1G31885	transporter; K09874 aquaporin NIP
	chrC05	27903275	27905208	BnaC05g29180D	AT1G33710	--
	chrC05	27952208	27954537	BnaC05g29190D	AT1G52950	hypothetical protein LOC100268119; K07466 replication factor A1
	chrC05	27957715	27958363	BnaC05g29200D	AT1G31880	--
	chrC05	27958787	27960680	BnaC05g29210D	AT1G31880	--
	chrC05	27973568	27976510	BnaC05g29220D	AT1G31870	hypothetical protein; K13106 pre-mRNA-splicing factor CWC26
	chrC05	27976622	27978820	BnaC05g29230D	AT1G31860	AT-IE; AT-IE; phosphoribosyl-AMP cyclohydrolase/ phosphoribosyl-ATP diphosphatase (EC:3.5.4.19)
	chrC05	28007831	28008044	BnaC05g29240D	AT1G12800	--
	chrC05	28015428	28016561	BnaC05g29250D	AT3G23260	hypothetical protein LOC100252654; K10302 F-box protein 22
	chrC05	28025991	28026503	BnaC05g29260D	Na	--
	chrC05	28030852	28033329	BnaC05g29270D	AT3G23090	--
	chrC05	28034637	28036450	BnaC05g29280D	AT3G23080	--
	chrC05	28036674	28040569	BnaC05g29290D	AT3G23070	--
	chrC05	28069041	28081022	BnaC05g29300D	AT3G23050	IAA7; IAA7 (INDOLE-3-ACETIC ACID 7); transcription factor; K14484 auxin-responsive protein IAA
	chrC05	28096700	28097291	BnaC05g29310D	Na	--
	chrC05	28104942	28105671	BnaC05g29320D	AT1G60720	--
	chrC05	28121660	28122582	BnaC05g29330D	AT3G23030	SHY2; SHY2 (SHORT HYPOCOTYL 2); transcription factor; K14484 auxin-responsive protein IAA
	chrC05	28124245	28124898	BnaC05g29340D	AT3G13680	--
	chrC05	28132228	28133548	BnaC05g29350D	Na	--
	chrC05	28174023	28176674	BnaC05g29360D	AT3G23020	nucleobase:cation symporter; K03457 nucleobase:cation symporter-1, NCS1 family
	chrC05	28176882	28178159	BnaC05g29370D	AT3G23000	CIPK23; CIPK23 (CBL-INTERACTING PROTEIN KINASE 23); kinase/ protein binding / protein serine/threonine kinase; K00924 [EC:2.7.1.-]
	chrC05	28196702	28197232	BnaC05g29380D	Na	--
	chrC05	28197955	28200889	BnaC05g29390D	AT1G52950	hypothetical protein ; K07466 replication factor A1
	chrC05	28204844	28205101	BnaC05g29400D	Na	--

## Sheet: TableS3
			Table S3. Genomic-synteny analysis of ED1 homologues in three Brassica species.
			Sub-genome	A.thaliana gene	Ar	Ar gene	Co	Co gene	'Darmor-bzh'' An	Darmor-bzh' An gene	'Darmor-bzh'' Cn	'Darmor-bzh'' Cn gene
				B.gene
			MF1	AT3G23050	A03	Bra001900	C03	Bo3g081600	A03	BnaA03g36950D	--	--
			LF	AT3G23050	A05	Bra033886	C05	Bo5g093110	A05	BnaA05g16680D	C05	BnaC05g29300D
			MF2	AT3G23050	--	--	C01	Bo1g103470	--	--	C01_random	BnaC01g43640D
			BLASTP of ED1 protein homologues in NCBI.

## Sheet: TableS4
		Table S4. Partial list of differentially expressed genes (DEGs) related to auxin or BR-responses in 35S::ed1 and ProC05::ed1 plants.
		up
		Gene	ID	862a_fpkm	862b_fpkm	35s::ed1-a_fpkm	35s::ed1-b_fpkm	log2FoldChange	pvalue	PED1::ed1-a_fpkm	PED1::ed1-b_fpkm	log2FoldChange	pvalue
		BRu6	BnaA01g00580D	0	0.029	1.152	0.746	2.52562	2.25694e-07	0.599	1.085	2.37699	1.244e-06
		BRu6	BnaC01g01570D	0	0.029	2.304	1.148	3.29251	3.04903e-12	0.659	0.968	2.35629	1.54421e-06
		YUC8	BnaA01g08170D	0.21	0.518	2.358	2.282	2.06422	6.14549e-07	1.716	1.921	1.76282	3.3756e-05
		YUC8	BnaAnng41850D	0.161	0.158	3.347	2.001	2.59467	1.63089e-08	1.874	1.206	1.89838	7.7131e-05
		YUC8	BnaC01g09750D	0.319	0.314	2.59	2.75	2.42237	1.65482e-09	2.692	2.394	2.38641	2.28293e-09
		YUC8	BnaC08g13170D	0.603	0.381	2.937	2.596	1.96526	1.36236e-06	2.236	2.738	1.84556	6.42381e-06
		AO1	BnaA02g05170D	0.013	0.088	1.33	1.031	3.27958	8.5085e-15	1.191	1.053	3.27112	5.39763e-15
		TAA1	BnaA02g14990D	12.975	13.743	81.536	74.358	2.52658	1.77502e-58	33.172	30.741	1.28897	2.19815e-22
		IAA29	BnaA03g51960D	4.521	2.966	20.123	15.216	2.08145	1.7998e-13	31.232	31.177	2.94854	1.1315e-40
		BEE2	BnaA03g53460D	0.884	1.795	3.185	4.443	1.25058	0.00129829	4.25	4.487	1.46375	6.21371e-05
		IAA11	BnaA03g58910D	3.07	3.9	8.527	9.51	1.29109	4.66524e-06	8.865	10.157	1.3872	1.16115e-07
		CYP709B2	BnaA05g00940D	4.677	3.804	38.638	34.674	3.04744	1.36241e-61	22.235	22.05	2.37428	9.73272e-50
		CYP709B2	BnaC04g52050D	0.681	1.035	14.086	12.582	3.67941	5.28646e-44	7.693	7.383	2.91458	9.9833e-27
		AAO2	BnaA06g20180D	1.326	0.87	4.971	4.318	1.99207	3.125e-16	3.675	3.332	1.62916	1.96178e-12
		SOT16	BnaA07g31260D	0.517	0.277	2.392	2.158	1.85193	2.12186e-05	4.317	5.239	2.92164	1.80955e-14
		DWF4	BnaA09g31290D	0.778	0.62	2.101	1.916	1.24555	0.00174171	1.999	1.777	1.18457	0.00274839
		GH3.3	BnaC08g34560D	0.031	0.122	10.275	9.495	5.34267	1.95996e-46	0.743	0.789	1.78569	0.000245123
		GH3.3	BnaA09g42140D	0.086	0.17	11.116	9.508	5.17652	2.92283e-49	0.66	0.843	1.54974	0.00120671
		YUC9	BnaC05g02320D	0.13	0	2.797	1.789	2.9534	2.56004e-10	1.129	0.765	1.786	0.000282946
		YUC9	BnaA10g02450D	0.044	0.301	5.244	4.472	3.56746	3.54036e-18	1.919	2.819	2.54101	1.78001e-08
		IAA19	BnaC01g36030D	2.468	2.013	5.217	5.738	1.13752	0.00122017	6.481	8.969	1.61228	6.51825e-07
		YUC6	BnaC07g29140D	0.373	0.49	3.588	2.105	2.10571	3.54352e-07	1.326	1.34	1.17902	0.00849496
		CYP79B3	BnaA04g12790D	0.03	0.029	1.656	0.91	2.79888	4.56698e-09	0.267	0.203	0.895824	0.0549642
		IBH1	BnaC04g52930D	1.016	1.461	4.803	4.262	1.50567	0.000179316	2.185	2.369	0.673877	0.125821
		BEH3	BnaC07g35530D	4.162	5.225	13.005	8.836	1.16619	1.23207e-05	12.566	12.915	1.4181	6.55158e-11
		CYD709B2	BnaA05g00940D	4.677	3.804	38.638	34.674	3.04744	1.36241e-61	22.235	22.05	2.37428	9.73272e-50
		down
		Gene	ID	862a_fpkm	862b_fpkm	35s::ed1-a_fpkm	35s::ed1-b_fpkm	log2FoldChange	pvalue	PED1::ed1-a_fpkm	PED1::ed1-b_fpkm	log2FoldChange	pvalue
		DWF1	BnaA01g25880D	29.038	27.793	11.542	12.931	-1.13531	4.8124e-13	10.891	12.063	-1.23544	8.88981e-28
		EXP3	BnaA05g06880D	7.985	9.844	2.782	3.276	-1.38637	2.46245e-07	2.63	2.962	-1.50375	2.44422e-09
		MIF1	BnaA05g34950D	10.181	9.586	2.111	2.734	-1.74569	3.16443e-08	2.561	3.224	-1.5443	1.59074e-07
		BSK2	BnaA06g35930D	3.599	3.081	1.405	1.204	-1.15405	0.000238717	0.731	0.887	-1.74219	6.60025e-08
		HEXO3	BnaA07g25350D	25.654	22.863	11.051	10.874	-1.06244	2.76622e-10	10.75	9.944	-1.15231	1.71321e-18
		EXPA5	BnaA09g02480D	19.792	20.732	4.907	5.312	-1.83921	1.86151e-17	3.385	3.267	-2.43581	9.30036e-33
		AIF1	BnaAnng02890D	27.869	30.946	12.57	14.825	-1.01007	2.4506e-07	12.307	13.775	-1.08681	2.15529e-11
		CYP71A13	BnaC03g17080D	1.071	1.344	0.355	0.071	-1.50891	0.00147517	0	0.036	-2.54912	1.66791e-07
		XTH9	BnaC03g73080D	107.099	113.197	39.299	39.055	-1.41003	2.22835e-22	49.397	46.984	-1.12755	4.36978e-34
		PME2	BnaC06g41940D	1.572	1.577	0.465	0.521	-1.26721	0.00180306	0.332	0.237	-1.80355	1.95813e-05
		SAUR-like	BnaC07g45220D	3.609	3.551	0.829	1.126	-1.35905	0.00141161	0.862	0.767	-1.54289	0.000301004
		SAUR-like	BnaC01g03670D	1.464	2.321	0.234	0.311	-1.49094	0.0022016	0.081	0	-2.07591	2.48276e-05
		XTH32	BnaCnng24730D	11.214	10.684	2.155	3.317	-1.77908	1.58486e-10	1.629	2.543	-2.14296	1.53015e-15
		EXPA11	BnaCnng55390D	33.289	33.472	10.128	7.655	-1.77829	5.1355e-19	15.614	13.259	-1.12807	1.67624e-14
		PRE5	BnaA09g02380D	14.136	11.892	4.714	5.538	-1.18546	1.31047e-05	7.755	8.096	-0.619645	0.00804174

## Sheet: TableS5
				Table S5. Downstream targets of BZR1 that are involved in cell elongation or expansion were decreased in axr2/iaa7 mutants
				axr2/iaa7	BZR1Targets
					Cell Elongation	Cell Biosynthesis/Expansion	Root Development
				Down	THE1, AIF1	KCS1, SHV3, PME2, EXO70	AXR3

## Sheet: TableS6
	Table S6. Primers used in this study
	Name	Forward-sequence	Reverse-sequence	Probe	Used in
	ProA05-DX2181	CTACAGCGCTAAGCTTTTTGGTTTGTTCTATGTTATACA	TGACCACCCGGGGATCCGTTACCTGTAATAGATTATA		GUS staining
	ProC05-DX2181	CTACAGCGCTAAGCTTGAAACCGATAGGAAATACAAG	TGACCACCCGGGGATCCGTTACCTGTAATAGATTATAGATG
	ProA03-DX2181	CTACAGCGCTAAGCTTACAAAGGCTTTCAGTGAAGATGC	TGACCACCCGGGGATCCGTTACTTCTAATAGATTAAA
	IAA7-C05c	CATGATCGGACAGCTTATTAACC	CAAAGTTGTCCACATCTTACGG		cDNA amplyfication
	IAA7-A03c	ACATGATCGGACAGCTTATGAA	TGCCCTAGATACGCATCAAGTA
	IAA7-A05c	CATGATCGGGCAGCTTATTAACC	TCAGGATCTGTTCTTGCAGTACTTC
	qPCR-A05.IAA7	TTAACAACGTCGCCTCAGCTT	GGAGGCTTAGCAGGGTCTTTG	5'-FAM-CAAAGACAAAACTCT-3'-MGB	qPCR-taqman
	qPCR-C05.IAA7	TTAACAACGTCGCCTCAGCTT	GGAGGCTTAGCAGGGTCTTTG	5'-FAM-CAAAGAGACAACTCT-3'-MGB
	qPCR-A03.IAA7	CCTCCCTGGCGGGACTAA	ATGGTCTCGGAGAAGCCTCTCT	5'-FAM-CCGTCGAGAGCCCGGCCA-3'-BHQ1
	BnTMA7 (control)	GAAGGGATCCTTTGGAGGCT	ATGTATGGGAGAAGCGCAGT	5'-HEX-CCATGTAGCCTGTCTGTTGACAGTGCA- 3'-BHQ1
	1305-GFP-ED1	GACGAGCTGTACAGAATGATCGGACAGCTT	GACGGTATCGATAAGTCAGGATCTGTTCTTG		Subcellular location
	ED1/ed1-LUC	GGACAGCCCAGATCAATGATCGGACA	TTTGGCGTCTTCCATGGATCTGTTCTTG
	GAL4BD-ED1	TCTAGAACTAGTGGAATGATCGGACAG	AAGCTTGATATCGAATCAGGATCTGTTCT		Transcriptional repression in protoplasts
	UAS-LUC
	DR5-LUC	CCCAGATCAACTAGTACTCGATATAGACTGACTCC	GTCTTCCATGGATCCTGTAATTGTAAATAGTAATTG
	pIAA7-A03-CZ	ACCTGCAGGCATGCAAGACAAAGGCTTTCAGTGA	CATAAGCTGTCCGATCAT		ProA03::A03D (P-L)
	IAA7-A03-cz2c	CTACCTGTGAGGAACTAC	CCTGTAATTCACACGTGTCATGATCTGTTCTTGCAGTA
	pIAA7-A05-CZ	ACCTGCAGGCATGCAAGTTTGGTTTGTTCTATGTTATACA	GTTACCTGTAATAGATTATAG		ProA05::A05D (P-L)
	IAA7-A05-cz2c	TCTATTACAGGTAACATGATCGGGCAGCTT	CCTGTAATTCACACGTGTCAGGATCTGTTCTT
	pIAA7-C05-CZ	ACCTGCAGGCATGCAAGGAAACCGATAGGAAAT	AAGCTGTCCGATCATGTTACCTGTAATAGAT		ProC05::ed1
	IAA7-C05-cz2c	ATGATCGGACAGCTTATTAACC	CCTGTAATTCACACGTGTCAGGATCTGTTCTTGCAGTA
	Gate100-ED1	CATGATCGGACAGCTTATTAACC	CAAAGTTGTCCACATCTTACGG		35S::ed1
	pB42AD-ED1	TATGCCTCTCCCGAATTCATGATCGGACAG	AGTCCAAAGCTTCTCGAGTCAGGATCTGTTCT		pB42AD/pLexA-Yeast-two hybird
	pB42AD-A03-IAA7	TATGCCTCTCCCGAATTCATGATCGGACAGCTTATGAA	AGTCCAAAGCTTCTCGAGTCATGATCTGTTCTTGCAGTA
	pB42AD-A05-IAA7	TATGCCTCTCCCGAATTCATGATCGGGCAGCTTATTAAC	AGTCCAAAGCTTCTCGAGTCAGGATCTGTTCTTGCAGTA
	pLEXA-8290	GGCGACTGGCTGGAATTCATGAACTACTTCCCAGA	GCCATGGTCGACGGATCCCTAGAGAATCCACACAA
	pLEXA-3340	GGCGACTGGCTGGAATTCATGCCTGAGGACGATGA	GCCATGGTCGACGGATCCCTATAAAATTGTGACAA
	pLEXA-5790	GGCGACTGGCTGGAATTCATGGATCTCCGATTACC	GCCATGGTCGACGGATCCTTACTTTATGGCTAGAT
	pLEXA-0230	GGCGACTGGCTGGAATTCATGTATAAGCGAGTGTC	GCCATGGTCGACGGATCCTTAGTAGTGACCATTTC
	pLEXA-4570	GGCGACTGGCTGGAATTCATGGACAGAGCAATCAA	GCCATGGTCGACGGATCCCTAGAGAATGGTAACAC
	pLEXA-0340	GGCGACTGGCTGGAATTCATGTATAAGCGAGTGGC	GCCATGGTCGACGGATCCCTATAACCCGTTAGTAG
	pLEXA-6830	GGCGACTGGCTGGAATTCATGAATTACTTCCCAGA	GCCATGGTCGACGGATCCCTAAAGAATCGTAACAC
	pLEXA-6370	GGCGACTGGCTGGAATTCATGAACTACTTCCCAGA	GCCATGGTCGACGGATCCCTAGAGAATCCACACAA
	pLEXA-3110	GGCGACTGGCTGGAATTCATGGATCTCCGATTACC	GCCATGGTCGACGGATCCTTACTTTATGGCTAGAT
	pLEXA-3000	GGCGACTGGCTGGAATTCATGCAGAAGCGAGCGGG	GCCATGGTCGACGGATCCTCATAACACATTAGTAG
	pLEXA-5770	GGCGACTGGCTGGAATTCATGAACAAAGCTCTCAA	GCCATGGTCGACGGATCCCTAAAGGATCGTAACAC
	pLEXA-9060	GGCGACTGGCTGGAATTCATGAATTACTTCCCAGA	GCCATGGTCGACGGATCCCTAAAGAATCGTAACAC
	pLEXA-2660	GGCGACTGGCTGGAATTCATGTATAAGCGAGCGGC	GCCATGGTCGACGGATCCCTATAACCCGTTAGTAG
	pLEXA-0850	GGCGACTGGCTGGAATTCATGTACAAGCGAGTGTC	GCCATGGTCGACGGATCCTTAGTAGTGACCATTTG
	BK-C05-IAA7	GCCATGGAGGCCGAAATGATCGGACAG	CTGCAGGTCGACGGATCAGGATCTGTTCT		GAL4-Yeast-two hybird
	BK-A03-IAA7	GCCATGGAGGCCGAAATGATCGGACAGCTTATGAA	CTGCAGGTCGACGGATCATGATCTGTTCTTGCAGTA
	BK-A05-IAA7	GCCATGGAGGCCGAAATGATCGGGCAGCTTATTAAC	CTGCAGGTCGACGGATCAGGATCTGTTCTTGCAGTA
	BK-BnaBZR1	GCCATGGAGGCCGAAATGACGTCGGATGGT	CTGCAGGTCGACGGATCAACCACGAGCCTTG
	AD-3260	ATGGAGGCCAGTGAAATGGAGTTTGACTTG	TCGAGCTCGATGGATCTAGTGACCTGTTGG
	AD-5740	ATGGAGGCCAGTGAAATGGAGTTTGACTTG	TCGAGCTCGATGGATCTAGTGACCTGTTGG
	AD-8490	ATGGAGGCCAGTGAAATGATGGCTTCATTG	TCGAGCTCGATGGATTTATGGAACAGAAGT
	AD-1250	ATGGAGGCCAGTGAAATGGGTTCATTGGCT	TCGAGCTCGATGGATTTAAGTCTTGAGATC
	AD-9040	ATGGAGGCCAGTGAAATGGCTTCATTGGCT	TCGAGCTCGATGGATTTAAGTCTTGAGATC
	AD-1660	ATGGAGGCCAGTGAAATGATGGCTTCGTTG	TCGAGCTCGATGGATTTATGGAACAGAAGT
	AD-5390-ARF5	ATGGAGGCCAGTGAAATGATGGCTTCATTG	TCGAGCTCGATGGATTCATTTAGAAACAGA
	AD-7390	ATGGAGGCCAGTGAAATGAGATTGTCTTCA	TCGAGCTCGATGGATCTAGTAGTTGAACGA
	AD-6170	ATGGAGGCCAGTGAAATGAGATTGTCTACT	TCGAGCTCGATGGATCTAGTAGTTGAACGA
	AD-9640	ATGGAGGCCAGTGAAATGAGATTGTCTTCA	TCGAGCTCGATGGATCTAGTAGTTGAACGA
	AD-3210	ATGGAGGCCAGTGAAATGAGATTGTCTACT	TCGAGCTCGATGGATCTAGTAGTTGAACGA
	AD-5390-ARF8	ATGGAGGCCAGTGAAATGAATCTTTCATCA	TCGAGCTCGATGGATTCAGAAATGGGTGAG
	AD-7170-F	ATGGAGGCCAGTGAAATGAATCTTTCATCA	TCGAGCTCGATGGATTCAGAAATGGGTGAG
	AD-1310-F	ATGGAGGCCAGTGAAATGGAGAATGTTGT	TCGAGCTCGATGGATTTAAAGTTTAACTGT
	AD-3320-F	ATGGAGGCCAGTGAAATGAAGGCTCCATCT	TCGAGCTCGATGGATCTATCTGTTGAATGA
	pvy-BnaBZR1	GCCACTAGTGGATCCATGACGTCGGATGGTGCTAC	AGCGGTACCCTCGAGTCAACCACGAGCCTTGCCGTT		BiFC
	pvy-BnaARF8	GCCACTAGTGGATCCATGAGATTGTCTTCAGCTGG	AGCGGTACCCTCGAGCTAGTAGTTGAACGAACCCC
	Red colors indicate vector sequences
