# Supplementary material for: Three BnaIAA7 homologs are involved in auxin/brassinosteroid-mediated plant morphogenesis in rapeseed (Brassica napus L.)
Source: Plant Cell Rep. 2019 Apr 22;38(8):883–97. doi: 10.1007/s00299-019-02410-4 (PMC6647246; doi:10.1007/s00299-019-02410-4)
Supplement: Supplementary file 3 — Supplementary material 3 (XLSX 2513 kb) [file 299_2019_2410_MOESM3_ESM.xlsx]

## Sheet: comm-up
ID	baseMean	log2FoldChange	lfcSE	stat	pvalue	padj	862a_count	862a_exp	862b_count	862b_exp	35sa_count	35sa_exp	35sb_count	35sb_exp		baseMean	log2FoldChange	lfcSE	stat	pvalue	padj	pc05a_count	pc05a_exp	pc05b_count	pc05b_exp	GO	KO	pep-len	cov	ath	ath-peplen	ath-cov	identity	gene_model_type	name	short_description	Curator_summary	Computational_description
BnaA01g00400D	149.479	1.0788	0.253648	4.25313	2.108e-05	0.000378719	85	4.301	101	5.029	209	10.159	207	10.025		229.287	1.92834	0.201784	9.55645	1.21863e-21	7.39505e-20	374	18.902	353	17.473	Na	Na	237	100	AT4G37540.1	240	100	76.83	protein_coding	LBD39	LOB domain-containing protein 39	Na	LOB domain-containing protein 39 (LBD39); CONTAINS InterPro DOMAIN/s: Lateral organ boundaries, LOB (InterPro:IPR004883); BEST Arabidopsis thaliana protein match is: LOB domain-containing protein 38 (TAIR:AT3G49940.1); Has 571 Blast hits to 570 proteins in 25 species: Archae - 0; Bacteria - 0; Metazoa - 0; Fungi - 0; Plants - 571; Viruses - 0; Other Eukaryotes - 0 (source: NCBI BLink).
BnaA01g00410D	117.006	2.37197	0.296488	8.0002	1.24217e-15	9.85668e-14	28	1.159	37	1.508	219	8.711	187	7.411		108.207	2.30377	0.283813	8.11721	4.77037e-16	2.00814e-14	192	7.941	173	7.007	GO:0004601;GO:0006979;GO:0020037;GO:0055114	K00430	326	93.56	AT4G37520.1	329	92.71	92.46	protein_coding	AT4G37520	Peroxidase superfamily protein	Na	Peroxidase superfamily protein; FUNCTIONS IN: protein binding, peroxidase activity; INVOLVED IN: oxidation reduction, response to oxidative stress; LOCATED IN: cytoplasm; CONTAINS InterPro DOMAIN/s: Haem peroxidase (InterPro:IPR010255), Plant peroxidase (InterPro:IPR000823), Peroxidases heam-ligand binding site (InterPro:IPR019793), Haem peroxidase, plant/fungal/bacterial (InterPro:IPR002016); BE…
BnaA01g00580D	16.659	2.52562	0.48787	5.17683	2.25694e-07	6.20535e-06	0	0	1	0.029	40	1.152	26	0.746		14.6133	2.37699	0.490252	4.8485	1.244e-06	1.8469e-05	20	0.599	37	1.085	Na	K14487	587	100	AT4G37390.1	603	100	91.54	protein_coding	BRU6	Auxin-responsive GH3 family protein	Encodes an IAA-amido synthase that conjugates Asp and other amino acids to auxin in vitro. Lines carrying insertions in this gene are hypersensitive to auxin. May function as a negative component in auxin signaling by regulating auxin activity.	BRU6; CONTAINS InterPro DOMAIN/s: GH3 auxin-responsive promoter (InterPro:IPR004993); BEST Arabidopsis thaliana protein match is: Auxin-responsive GH3 family protein (TAIR:AT1G59500.1); Has 1707 Blast hits to 1543 proteins in 239 species: Archae - 1; Bacteria - 597; Metazoa - 55; Fungi - 2; Plants - 674; Viruses - 0; Other Eukaryotes - 378 (source: NCBI BLink).
BnaA01g01300D	73.9748	1.608	0.326227	4.92908	8.26196e-07	2.04911e-05	32	2.793	33	2.834	109	9.138	124	10.357		74.9675	1.67617	0.314143	5.33568	9.51864e-08	1.68171e-06	103	8.978	131	11.183	GO:0016881	K10688	161	100	AT4G36410.1	161	100	95.65	protein_coding	UBC17	ubiquitin-conjugating enzyme 17	ubiquitin-conjugating enzyme	ubiquitin-conjugating enzyme 17 (UBC17); FUNCTIONS IN: ubiquitin-protein ligase activity, small conjugating protein ligase activity; INVOLVED IN: response to gibberellin stimulus, ubiquitin-dependent protein catabolic process; LOCATED IN: cellular_component unknown; EXPRESSED IN: 22 plant structures; EXPRESSED DURING: 13 growth stages; CONTAINS InterPro DOMAIN/s: Ubiquitin-conjugating enzyme/RWD-…
BnaA01g01550D	813.266	2.19057	0.367664	5.95806	2.55244e-09	9.80356e-08	222	15.023	232	15.449	985	64.037	1841	119.241		726.371	2.42839	0.131161	18.5146	1.57335e-76	7.44377e-74	1134	76.651	1302	86.191	Na	Na	160	100	AT4G36040.1	161	100	86.42	protein_coding	J11	Chaperone DnaJ-domain superfamily protein	Na	Chaperone DnaJ-domain superfamily protein; FUNCTIONS IN: heat shock protein binding; INVOLVED IN: protein folding, response to stress; LOCATED IN: nucleus; EXPRESSED IN: 24 plant structures; EXPRESSED DURING: 14 growth stages; CONTAINS InterPro DOMAIN/s: Molecular chaperone, heat shock protein, Hsp40, DnaJ (InterPro:IPR015609), Heat shock protein DnaJ, N-terminal (InterPro:IPR001623); BEST Arabid…
BnaA01g02620D	241.601	1.03569	0.21544	4.80734	1.52953e-06	3.55839e-05	148	5.958	163	6.457	334	12.917	328	12.638		273.522	1.33071	0.182189	7.30401	2.7932e-13	9.33313e-12	363	14.597	419	16.501	GO:0046983	Na	329	100	AT4G34530.1	335	100	67.74	protein_coding	CIB1	cryptochrome-interacting basic-helix-loop-helix 1	Encodes a transcription factor CIB1 (cryptochrome-interacting basic-helix-loop-helix). CIB1 interacts with CRY2 (cryptochrome 2) in a blue light-specific manner in yeast and Arabidopsis cells, and it acts together with additional CIB1-related proteins to promote CRY2-dependent floral initiation. CIB1 positively regulates FT expression.	cryptochrome-interacting basic-helix-loop-helix 1 (CIB1); CONTAINS InterPro DOMAIN/s: Helix-loop-helix DNA-binding domain (InterPro:IPR001092), Helix-loop-helix DNA-binding (InterPro:IPR011598); BEST Arabidopsis thaliana protein match is: basic helix-loop-helix (bHLH) DNA-binding superfamily protein (TAIR:AT1G68920.2); Has 2243 Blast hits to 2231 proteins in 129 species: Archae - 0; Bacteria - 9;…
BnaA01g03040D	42.1976	1.08853	0.385818	2.82137	0.0047819	0.0382892	20	1.372	28	1.89	56	3.69	66	4.333		48.6039	1.38346	0.362688	3.81446	0.000136481	0.00135222	67	4.591	79	5.301	GO:0005515	Na	228	100	AT4G34120.1	238	100	82.08	protein_coding	LEJ1	Cystathionine beta-synthase (CBS) family protein	Encodes a single cystathionine beta-Synthase domain-containing protein. Modulates development by regulating the thioredoxin system.	LOSS OF THE TIMING OF ET AND JA BIOSYNTHESIS 1 (LEJ1); FUNCTIONS IN: molecular_function unknown; INVOLVED IN: biological_process unknown; LOCATED IN: chloroplast stroma, chloroplast; EXPRESSED IN: 23 plant structures; EXPRESSED DURING: 13 growth stages; CONTAINS InterPro DOMAIN/s: Cystathionine beta-synthase, core (InterPro:IPR000644); BEST Arabidopsis thaliana protein match is: Cystathionine bet…
BnaA01g03300D	132.954	1.87808	0.294881	6.36894	1.90336e-10	8.47261e-09	58	8.078	44	6.03	168	22.478	266	35.458		101.231	1.47353	0.278014	5.3002	1.15673e-07	2.02161e-06	143	19.893	159	21.663	Na	Na	83	100	AT4G33666.1	79	100	64.29	protein_coding	AT4G33666	Na	Na	unknown protein; FUNCTIONS IN: molecular_function unknown; INVOLVED IN: biological_process unknown; LOCATED IN: chloroplast; EXPRESSED IN: 19 plant structures; EXPRESSED DURING: 11 growth stages; Has 30201 Blast hits to 17322 proteins in 780 species: Archae - 12; Bacteria - 1396; Metazoa - 17338; Fungi - 3422; Plants - 5037; Viruses - 0; Other Eukaryotes - 2996 (source: NCBI BLink).
BnaA01g04000D	2317.53	1.44741	0.146243	9.89733	4.27515e-23	6.61611e-21	1294	39.67	1169	35.265	3653	107.59	3215	94.336		2130.9	1.33614	0.0859969	15.537	1.94839e-54	4.54869e-52	3017	92.386	3032	90.93	GO:0004197;GO:0006508	K01369	487	96.1	AT4G32940.1	494	94.74	88.68	protein_coding	GAMMA-VPE	gamma vacuolar processing enzyme	Encodes a vacuolar processing enzyme belonging to a novel group of cysteine proteinases that is expressed in vegetative organs and is upregulated in association with various types of cell death and under stressed conditions. They are essential in processing seed storage proteins and for mediating the susceptible response of toxin-induced cell death.	gamma vacuolar processing enzyme (GAMMA-VPE); CONTAINS InterPro DOMAIN/s: Peptidase C13, legumain (InterPro:IPR001096); BEST Arabidopsis thaliana protein match is: alpha-vacuolar processing enzyme (TAIR:AT2G25940.1); Has 789 Blast hits to 787 proteins in 239 species: Archae - 4; Bacteria - 12; Metazoa - 277; Fungi - 115; Plants - 257; Viruses - 0; Other Eukaryotes - 124 (source: NCBI BLink).
BnaA01g05280D	40.2003	1.2801	0.394807	3.24234	0.00118553	0.0122696	17	0.502	23	0.668	52	1.475	70	1.978		37.0378	1.18411	0.392991	3.01308	0.00258612	0.0176059	47	1.386	61	1.762	GO:0006855;GO:0015238;GO:0015297;GO:0016020;GO:0055085	Na	536	100	AT4G39030.1	543	100	85.79	protein_coding	EDS5	MATE efflux family protein	Encodes an orphan multidrug and toxin extrusion transporter. Essential component of salicylic acid-dependent signaling for disease resistance. Member of the MATE-transporter family. Expression induced by salicylic acid. Mutants are salicylic acid-deficient.	ENHANCED DISEASE SUSCEPTIBILITY 5 (EDS5); FUNCTIONS IN: antiporter activity, drug transmembrane transporter activity, transporter activity; INVOLVED IN: salicylic acid biosynthetic process, negative regulation of defense response, defense response, response to nematode; LOCATED IN: mitochondrion, plastid, membrane; EXPRESSED IN: 23 plant structures; EXPRESSED DURING: 10 growth stages; CONTAINS In…
BnaA01g05400D	17.14	1.30791	0.474172	2.75831	0.00581011	0.0447812	4	0.615	9	1.361	30	4.428	26	3.823		17.5372	1.34965	0.474647	2.84349	0.00446229	0.0279806	19	2.916	38	5.711	GO:0003677;GO:0003682	Na	95	100	AT4G39250.1	100	100	87	protein_coding	RL1	RAD-like 1	Na	RAD-like 1 (RL1); CONTAINS InterPro DOMAIN/s: Molecular chaperone, heat shock protein, Hsp40, DnaJ (InterPro:IPR015609), SANT, DNA-binding (InterPro:IPR001005), Myb, DNA-binding (InterPro:IPR014778), Homeodomain-like (InterPro:IPR009057), SANT, eukarya (InterPro:IPR017884); BEST Arabidopsis thaliana protein match is: Homeodomain-like superfamily protein (TAIR:AT2G21650.1); Has 592 Blast hits to 5…
BnaA01g05840D	763.525	1.34056	0.168154	7.97219	1.55883e-15	1.2241e-13	451	10.381	402	9.106	1027	22.711	1196	26.349		694.189	1.2016	0.125803	9.55142	1.27929e-21	7.73682e-20	993	22.831	928	20.896	GO:0004672;GO:0005524;GO:0006468	Na	676	100	AT4G31390.1	682	100	90.33	protein_coding	ACDO1	Protein kinase superfamily protein	Na	Protein kinase superfamily protein; FUNCTIONS IN: protein kinase activity, ATP binding; INVOLVED IN: protein amino acid phosphorylation; LOCATED IN: chloroplast, plastoglobule; EXPRESSED IN: 22 plant structures; EXPRESSED DURING: 13 growth stages; CONTAINS InterPro DOMAIN/s: ABC-1 (InterPro:IPR004147), Protein kinase, catalytic domain (InterPro:IPR000719), Protein kinase-like domain (InterPro:IPR…
BnaA01g08170D	39.4872	2.06422	0.413954	4.98659	6.14549e-07	1.56076e-05	6	0.21	15	0.518	70	2.358	68	2.282		31.6566	1.76282	0.425131	4.14652	3.3756e-05	0.000384708	49	1.716	56	1.921	GO:0016491;GO:0050660;GO:0050661;GO:0055114	K11816	426	100	AT4G28720.1	426	100	90.61	protein_coding	YUC8	Flavin-binding monooxygenase family protein	Auxin biosynthetic gene regulated by RVE1. Overexpression leads to suppression of bri1 phenotype.	YUCCA 8 (YUC8); FUNCTIONS IN: NADP or NADPH binding, oxidoreductase activity, monooxygenase activity, FAD binding, flavin-containing monooxygenase activity; INVOLVED IN: brassinosteroid mediated signaling pathway, auxin biosynthetic process; EXPRESSED IN: 11 plant structures; EXPRESSED DURING: 4 anthesis; CONTAINS InterPro DOMAIN/s: Pyridine nucleotide-disulphide oxidoreductase, class-II (InterPr…
BnaA01g09020D	37.2791	1.18106	0.404929	2.91671	0.00353747	0.0302811	17	0.797	22	1.015	67	3.019	44	1.975		36.5688	1.2058	0.391782	3.07773	0.00208586	0.0147	52	2.436	55	2.523	Na	Na	391	98.72	AT4G18210.1	390	98.97	81.35	protein_coding	PUP10	purine permease 10	Member of a family of proteins related to PUP1, a purine transporter. May be involved in the transport of purine and purine derivatives such as cytokinins, across the plasma membrane.	purine permease 10 (PUP10); CONTAINS InterPro DOMAIN/s: Protein of unknown function DUF250 (InterPro:IPR004853); BEST Arabidopsis thaliana protein match is: Drug/metabolite transporter superfamily protein (TAIR:AT4G18220.1); Has 419 Blast hits to 410 proteins in 44 species: Archae - 2; Bacteria - 21; Metazoa - 7; Fungi - 18; Plants - 360; Viruses - 0; Other Eukaryotes - 11 (source: NCBI BLink).
BnaA01g09900D	9649.57	1.66885	0.139832	11.9346	7.81178e-33	2.38991e-30	4700	128.197	4431	118.928	16116	422.307	13600	355.047		7172.7	1.14351	0.0649759	17.599	2.50752e-69	9.18199e-67	9785	266.589	9764	260.528	Na	K09840	596	97.32	AT4G19170.1	595	97.48	86.9	protein_coding	NCED4	nine-cis-epoxycarotenoid dioxygenase 4	chloroplast-targeted member of a family of enzymes similar to nine-cis-epoxycarotenoid dioxygenase	nine-cis-epoxycarotenoid dioxygenase 4 (NCED4); LOCATED IN: chloroplast, plastoglobule; EXPRESSED IN: 16 plant structures; EXPRESSED DURING: 9 growth stages; CONTAINS InterPro DOMAIN/s: Carotenoid oxygenase (InterPro:IPR004294); BEST Arabidopsis thaliana protein match is: nine-cis-epoxycarotenoid dioxygenase 5 (TAIR:AT1G30100.1); Has 2918 Blast hits to 2864 proteins in 491 species: Archae - 16; B…
BnaA01g10000D	692.04	1.73098	0.164608	10.5158	7.3089e-26	1.38157e-23	316	10.718	312	10.414	1081	35.226	1078	34.997		754.671	1.94108	0.121082	16.0311	7.7448e-58	1.97168e-55	1149	38.928	1230	40.812	Na	Na	452	87.83	AT4G19420.1	397	100	93.45	protein_coding	AT4G19420	Pectinacetylesterase family protein	Na	Pectinacetylesterase family protein; FUNCTIONS IN: carboxylesterase activity; INVOLVED IN: biological_process unknown; LOCATED IN: endomembrane system; EXPRESSED IN: 23 plant structures; EXPRESSED DURING: 13 growth stages; CONTAINS InterPro DOMAIN/s: Pectinacetylesterase (InterPro:IPR004963); BEST Arabidopsis thaliana protein match is: Pectinacetylesterase family protein (TAIR:AT4G19410.1); Has 3…
BnaA01g11230D	30.0897	1.62524	0.436949	3.71952	0.000199601	0.00272205	9	0.24	12	0.315	65	1.664	35	0.893		24.3283	1.37107	0.438961	3.12344	0.00178752	0.0128495	35	0.931	41	1.069	GO:0004672;GO:0004674;GO:0004713;GO:0005524;GO:0006468;GO:0048544	Na	689	100	AT4G21390.1	849	81.15	88.68	protein_coding	B120	S-locus lectin protein kinase family protein	Na	B120; FUNCTIONS IN: protein serine/threonine kinase activity, sugar binding, protein kinase activity, ATP binding; INVOLVED IN: protein amino acid phosphorylation, recognition of pollen; LOCATED IN: plasma membrane; EXPRESSED IN: 13 plant structures; EXPRESSED DURING: 8 growth stages; CONTAINS InterPro DOMAIN/s: Curculin-like (mannose-binding) lectin (InterPro:IPR001480), PAN-2 domain (InterPro:I…
BnaA01g12150D	185.253	1.27395	0.242389	5.25583	1.47356e-07	4.2021e-06	118	2.718	91	2.063	277	6.131	260	5.733		160.723	1.04037	0.228895	4.5452	5.48831e-06	7.32076e-05	206	4.74	228	5.138	GO:0004605;GO:0016020	K00981	424	100	AT4G22340.3	447	94.85	94.1	protein_coding	CDS2	cytidinediphosphate diacylglycerol synthase 2	Na	cytidinediphosphate diacylglycerol synthase 2 (CDS2); FUNCTIONS IN: phosphatidate cytidylyltransferase activity; LOCATED IN: endomembrane system, membrane; EXPRESSED IN: 22 plant structures; EXPRESSED DURING: 13 growth stages; CONTAINS InterPro DOMAIN/s: Phosphatidate cytidylyltransferase (InterPro:IPR000374), Phosphatidate cytidylyltransferase, eukaryota (InterPro:IPR016720); BEST Arabidopsis th…
BnaA01g12990D	7.45019	1.3399	0.486148	2.75616	0.00584845	0.0450039	0	0	2	0.095	14	0.649	14	0.647		7.3071	1.34902	0.486829	2.77104	0.00558776	0.0337628	12	0.578	15	0.708	Na	Na	380	100	AT4G23310.1	830	46.99	55.38	protein_coding	CRK23	cysteine-rich RLK (RECEPTOR-like protein kinase) 23	Encodes a cysteine-rich receptor-like protein kinase.	cysteine-rich RLK (RECEPTOR-like protein kinase) 23 (CRK23); FUNCTIONS IN: protein serine/threonine kinase activity, protein kinase activity, ATP binding; INVOLVED IN: defense response; LOCATED IN: endomembrane system; EXPRESSED IN: stem, leaf whorl, leaf; EXPRESSED DURING: LP.06 six leaves visible, LP.04 four leaves visible, LP.08 eight leaves visible; CONTAINS InterPro DOMAIN/s: Protein kinase,…
BnaA01g13360D	29.3338	2.60056	0.453391	5.73579	9.70598e-09	3.39979e-07	2	0.046	5	0.113	66	1.459	45	0.991		30.8087	2.75457	0.444214	6.201	5.61055e-10	1.33967e-08	62	1.425	53	1.193	GO:0006812;GO:0015299;GO:0016021;GO:0055085	Na	798	100	AT4G23700.1	820	100	86.77	protein_coding	CHX17	cation/H+ exchanger 17	member of Putative Na+/H+ antiporter family	cation/H+ exchanger 17 (CHX17); FUNCTIONS IN: monovalent cation:hydrogen antiporter activity, sodium:hydrogen antiporter activity; INVOLVED IN: N-terminal protein myristoylation, cation transport; LOCATED IN: integral to membrane; EXPRESSED IN: stem, sepal, root, leaf, stamen; EXPRESSED DURING: 4 anthesis; CONTAINS InterPro DOMAIN/s: Cation/H+ exchanger (InterPro:IPR006153); BEST Arabidopsis thal…
BnaA01g14080D	75.5244	1.83205	0.333625	5.49134	3.98902e-08	1.26575e-06	24	1.422	33	1.924	136	7.74	111	6.294		57.6004	1.41112	0.345352	4.08604	4.38799e-05	0.000489036	75	4.438	98	5.679	Na	Na	262	80.92	AT5G50200.3	210	100	61.79	protein_coding	WR3	nitrate transmembrane transporters	Wound-responsive gene 3 (WR3). Encodes a high-affinity nitrate transporter. Up-regulated by nitrate. Involved in jasmonic acid-independent wound signal transduction.	WOUND-RESPONSIVE 3 (WR3); FUNCTIONS IN: nitrate transmembrane transporter activity; INVOLVED IN: nitrate transport, response to nitrate, response to wounding; LOCATED IN: plasma membrane; EXPRESSED IN: 20 plant structures; EXPRESSED DURING: 10 growth stages; CONTAINS InterPro DOMAIN/s: Transporter, high affinity nitrate, Nar2 (InterPro:IPR016605); BEST Arabidopsis thaliana protein match is: Calci…
BnaA01g14410D	59.8509	1.66863	0.352509	4.73358	2.20589e-06	4.98084e-05	28	0.789	21	0.583	99	2.682	93	2.51		70.8783	2.00692	0.325364	6.16824	6.90533e-10	1.6299e-08	116	3.267	117	3.227	Na	Na	651	95.85	AT4G25070.2	767	81.36	65.71	protein_coding	AT4G25070	Na	Na	unknown protein; EXPRESSED IN: cultured cell; BEST Arabidopsis thaliana protein match is: unknown protein (TAIR:AT3G48860.2); Has 30201 Blast hits to 17322 proteins in 780 species: Archae - 12; Bacteria - 1396; Metazoa - 17338; Fungi - 3422; Plants - 5037; Viruses - 0; Other Eukaryotes - 2996 (source: NCBI BLink).
BnaA01g14450D	6784.22	1.0568	0.127354	8.29813	1.05759e-16	9.32919e-15	4427	181.936	4371	176.764	9031	356.562	9497	373.561		9569.21	1.7817	0.0600964	29.6473	3.67474e-193	9.82295e-190	14479	594.359	14874	597.974	GO:0004784;GO:0006801;GO:0046872;GO:0055114	K04564	213	100	AT4G25100.1	212	100	92.96	protein_coding	FSD1	Fe superoxide dismutase 1	Fe-superoxide dismutase	Fe superoxide dismutase 1 (FSD1); FUNCTIONS IN: superoxide dismutase activity, copper ion binding; INVOLVED IN: response to oxidative stress, response to cadmium ion, removal of superoxide radicals, response to copper ion, circadian rhythm; LOCATED IN: in 6 components; EXPRESSED IN: 22 plant structures; EXPRESSED DURING: 14 growth stages; CONTAINS InterPro DOMAIN/s: Manganese/iron superoxide dism…
BnaA01g15110D	156.442	1.21118	0.2487	4.87003	1.1158e-06	2.68437e-05	94	2.517	88	2.318	229	5.89	219	5.612		168.635	1.40309	0.221338	6.33913	2.31068e-10	5.78071e-09	254	6.792	237	6.207	GO:0005543;GO:0005545;GO:0030118;GO:0030276;GO:0048268	Na	601	100	AT4G25940.1	601	100	86.82	protein_coding	AT4G25940	ENTH/ANTH/VHS superfamily protein	Na	ENTH/ANTH/VHS superfamily protein; FUNCTIONS IN: phospholipid binding, clathrin binding, binding, phosphatidylinositol binding; INVOLVED IN: clathrin coat assembly; LOCATED IN: clathrin coat; EXPRESSED IN: 14 plant structures; EXPRESSED DURING: 10 growth stages; CONTAINS InterPro DOMAIN/s: Epsin-like, N-terminal (InterPro:IPR013809), ANTH (InterPro:IPR011417), ENTH/VHS (InterPro:IPR008942), Clath…
BnaA01g16380D	70.0111	2.41857	0.35218	6.86743	6.53703e-12	3.50188e-10	13	1.406	21	2.235	118	12.259	130	13.456		34.3154	1.28836	0.404706	3.18346	0.00145526	0.0108207	46	4.969	57	6.03	GO:0005875;GO:0007017	K10418	101	95.05	AT4G27360.1	103	93.2	90.62	protein_coding	AT4G27360	Dynein light chain type 1 family protein	Na	Dynein light chain type 1 family protein; FUNCTIONS IN: microtubule motor activity; INVOLVED IN: microtubule-based process; LOCATED IN: microtubule associated complex; CONTAINS InterPro DOMAIN/s: Dynein light chain, type 1/2 (InterPro:IPR001372); BEST Arabidopsis thaliana protein match is: Dynein light chain type 1 family protein (TAIR:AT3G16120.1); Has 1221 Blast hits to 1219 proteins in 223 spe…
BnaA01g18400D	116.775	2.28295	0.294715	7.74632	9.45938e-15	6.83024e-13	35	1.34	34	1.281	223	8.2	178	6.521		106.628	2.19727	0.279221	7.86929	3.56652e-15	1.40201e-13	181	6.92	174	6.515	GO:0008152	Na	462	100	AT4G15550.1	474	99.79	78.65	protein_coding	IAGLU	indole-3-acetate beta-D-glucosyltransferase	UDP-glucose:indole-3-acetate beta-D-glucosyltransferase	indole-3-acetate beta-D-glucosyltransferase (IAGLU); FUNCTIONS IN: UDP-glycosyltransferase activity, transferase activity, transferring glycosyl groups; INVOLVED IN: metabolic process; LOCATED IN: chloroplast; EXPRESSED IN: 17 plant structures; EXPRESSED DURING: 7 growth stages; CONTAINS InterPro DOMAIN/s: UDP-glucuronosyl/UDP-glucosyltransferase (InterPro:IPR002213); BEST Arabidopsis thaliana pr…
BnaA01g18450D	386.114	2.51335	0.209995	11.9686	5.18822e-33	1.61528e-30	108	2.051	107	2	747	13.629	592	10.761		279.773	2.03771	0.18333	11.115	1.06097e-28	9.27146e-27	442	8.385	457	8.49	GO:0003824;GO:0005524;GO:0006090;GO:0016301;GO:0016310	K01006	875	99.77	AT4G15530.5	963	90.65	94.27	protein_coding	PPDK	pyruvate orthophosphate dikinase	Encodes a dual-targeted protein believed to act as a pyruvate, orthophosphate dikinase. These enzymes are normally associated with C4 photosynthesis which does not occur in Arabidopsis. However, PPDK may play a role in remobilizing nitrogen during leaf senescence in Arabidopsis. The product of the long transcript (.1 gene model) was shown to be targeted to the chloroplast, whereas the shorter tra…	pyruvate orthophosphate dikinase (PPDK); FUNCTIONS IN: kinase activity, pyruvate, phosphate dikinase activity; INVOLVED IN: phosphorylation, response to absence of light; LOCATED IN: cytosol, nucleus, chloroplast; EXPRESSED IN: 22 plant structures; EXPRESSED DURING: 11 growth stages; CONTAINS InterPro DOMAIN/s: PEP-utilising enzyme, mobile domain (InterPro:IPR008279), Pyruvate, phosphate dikinase…
BnaA01g20460D	501.961	4.5614	0.226478	20.1406	3.25263e-90	1.01266e-86	36	1.542	32	1.348	1002	41.22	951	38.976		256.172	3.62525	0.227656	15.9243	4.29891e-57	1.07901e-54	497	21.257	450	18.85	GO:0016021	K15382	286	100	AT3G48740.1	289	100	88.93	protein_coding	SWEET11	Nodulin MtN3 family protein	Encodes a member of the SWEET sucrose efflux transporter family proteins.	Nodulin MtN3 family protein; INVOLVED IN: biological_process unknown; LOCATED IN: endomembrane system, integral to membrane, membrane; EXPRESSED IN: 22 plant structures; EXPRESSED DURING: 13 growth stages; CONTAINS InterPro DOMAIN/s: MtN3/saliva-related transmembrane protein, conserved region (InterPro:IPR018169), RAG1-activating protein 1 homologue (InterPro:IPR018179), RAG1-activating protein-1…
BnaA01g21560D	135.043	1.78493	0.271482	6.57476	4.87318e-11	2.35546e-09	50	1.866	62	2.277	202	7.242	230	8.215		178.93	2.3194	0.234733	9.881	5.0329e-23	3.28108e-21	325	12.114	274	10.002	GO:0000105;GO:0000287;GO:0003879;GO:0005737	K00765	408	100	AT1G58080.1	411	100	89.08	protein_coding	ATP-PRT1	ATP phosphoribosyl transferase 1	ATP phosphoribosyl transferase, catalyses first step of histidine biosynthesis	ATP phosphoribosyl transferase 1 (ATP-PRT1); FUNCTIONS IN: ATP phosphoribosyltransferase activity; INVOLVED IN: histidine biosynthetic process; LOCATED IN: chloroplast; EXPRESSED IN: 22 plant structures; EXPRESSED DURING: 13 growth stages; CONTAINS InterPro DOMAIN/s: Histidine biosynthesis HisG: ATP phosphoribosyltransferase (InterPro:IPR001348), ATP phosphoribosyltransferase, conserved site (Int…
BnaA01g21850D	122.65	2.35473	0.295947	7.95658	1.76855e-15	1.38263e-13	43	1	26	0.595	206	4.603	219	4.876		66.7079	1.35733	0.332666	4.08017	4.5003e-05	0.000499263	107	2.486	90	2.048	GO:0016020	Na	723	100	AT1G58520.2	1041	71.09	85.14	protein_coding	RXW8	lipases;hydrolases, acting on ester bonds	Na	RXW8; FUNCTIONS IN: hydrolase activity, acting on ester bonds, lipase activity; INVOLVED IN: lipid metabolic process; LOCATED IN: endomembrane system, membrane; CONTAINS InterPro DOMAIN/s: Protein of unknown function DUF221 (InterPro:IPR003864), Lipase, GDSL, active site (InterPro:IPR008265), Lipase, GDSL (InterPro:IPR001087); BEST Arabidopsis thaliana protein match is: Early-responsive to dehydr…
BnaA01g22990D	121.209	1.78044	0.280996	6.33619	2.35518e-10	1.03964e-08	45	4.924	55	5.922	205	21.551	183	19.167		98.6871	1.46166	0.28019	5.2167	1.82142e-07	3.09472e-06	134	14.647	160	17.128	Na	Na	167	97.6	AT3G24420.1	273	59.71	86.5	protein_coding	AT3G24420	alpha/beta-Hydrolases superfamily protein	Na	alpha/beta-Hydrolases superfamily protein; FUNCTIONS IN: hydrolase activity; INVOLVED IN: biological_process unknown; LOCATED IN: endomembrane system; EXPRESSED IN: guard cell; CONTAINS InterPro DOMAIN/s: Alpha/beta hydrolase fold-1 (InterPro:IPR000073); BEST Arabidopsis thaliana protein match is: alpha/beta-Hydrolases superfamily protein (TAIR:AT4G37470.1); Has 7600 Blast hits to 7598 proteins i…
BnaA01g23790D	81.4991	3.97615	0.386451	10.2889	7.90714e-25	1.37665e-22	5	0.186	4	0.146	175	6.244	144	5.119		32.5297	2.67038	0.433597	6.15867	7.33586e-10	1.72467e-08	58	2.152	62	2.253	GO:0006855;GO:0015238;GO:0015297;GO:0016020;GO:0055085	K03327	450	100	AT3G23560.1	477	98.74	77.07	protein_coding	ALF5	MATE efflux family protein	Member of the multidrug and toxic compound extrusion (MATE) family, protects roots from inhibitory compounds.	ABERRANT LATERAL ROOT FORMATION 5 (ALF5); FUNCTIONS IN: antiporter activity, drug transmembrane transporter activity, transporter activity; INVOLVED IN: response to toxin; LOCATED IN: membrane; EXPRESSED IN: 18 plant structures; EXPRESSED DURING: 6 growth stages; CONTAINS InterPro DOMAIN/s: Multi antimicrobial extrusion protein MatE (InterPro:IPR002528); BEST Arabidopsis thaliana protein match is…
BnaA01g25120D	57.0678	2.32154	0.376537	6.1655	7.02628e-10	2.91899e-08	17	1.491	11	0.949	85	7.16	117	9.819		52.0964	2.24678	0.369255	6.08464	1.16753e-09	2.67087e-08	89	7.795	90	7.72	GO:0009055;GO:0015035;GO:0045454	K03676	102	100	AT3G21460.1	102	100	94.12	protein_coding	AT3G21460	Glutaredoxin family protein	Na	Glutaredoxin family protein; FUNCTIONS IN: electron carrier activity, protein disulfide oxidoreductase activity; INVOLVED IN: cell redox homeostasis; CONTAINS InterPro DOMAIN/s: Glutaredoxin-like, plant II (InterPro:IPR011905), Thioredoxin fold (InterPro:IPR012335), Glutaredoxin (InterPro:IPR002109), Thioredoxin-like fold (InterPro:IPR012336); BEST Arabidopsis thaliana protein match is: Thioredox…
BnaA01g26430D	208.379	2.30395	0.248283	9.27954	1.70209e-20	2.1297e-18	52	1.716	76	2.468	368	11.669	343	10.835		143.293	1.71423	0.249492	6.87087	6.38094e-12	1.8672e-10	228	7.517	215	6.942	GO:0005215;GO:0006810;GO:0016020;GO:0016021;GO:0022857;GO:0022891;GO:0055085	Na	529	100	AT3G18830.1	539	98.33	85.28	protein_coding	PMT5	polyol/monosaccharide transporter 5	This gene encodes a plasma membrane-localized polyol/cyclitol/monosaccharide-H+-symporter. The symporter is able to catalyze the energy-dependent membrane passage of a wide range of linear polyols (three to six carbon backbone), of cyclic polyols (<i>myo</i>-inositol), and of numerous monosaccharides, including pyranose ring-forming and furanose ring-forming hexoses and pentoses. This gene belong…	polyol/monosaccharide transporter 5 (PMT5); FUNCTIONS IN: in 11 functions; INVOLVED IN: transport, transmembrane transport; LOCATED IN: plasma membrane, membrane; EXPRESSED IN: 31 plant structures; EXPRESSED DURING: 13 growth stages; CONTAINS InterPro DOMAIN/s: Sugar transporter, conserved site (InterPro:IPR005829), Major facilitator superfamily (InterPro:IPR020846), General substrate transporter…
BnaA01g27380D	253.536	2.78966	0.230354	12.1103	9.31204e-34	3.02367e-31	57	3.651	59	3.719	451	27.754	454	27.834		116.03	1.50835	0.258741	5.82956	5.55747e-09	1.16698e-07	167	10.685	180	11.279	Na	Na	169	100	AT3G16660.1	180	100	44.81	protein_coding	AT3G16660	Pollen Ole e 1 allergen and extensin family protein	Na	Pollen Ole e 1 allergen and extensin family protein; FUNCTIONS IN: molecular_function unknown; INVOLVED IN: biological_process unknown; LOCATED IN: endomembrane system; CONTAINS InterPro DOMAIN/s: Pollen Ole e 1 allergen/extensin (InterPro:IPR006041); BEST Arabidopsis thaliana protein match is: Pollen Ole e 1 allergen and extensin family protein (TAIR:AT3G16670.1); Has 273 Blast hits to 210 prote…
BnaA01g27680D	266.823	3.58289	0.260857	13.7351	6.26031e-43	3.15562e-40	24	1.471	44	2.653	542	31.909	464	27.215		185.977	3.10861	0.251876	12.3418	5.39157e-35	6.32115e-33	329	20.138	341	20.442	Na	Na	195	100	AT3G16660.1	180	100	55.9	protein_coding	AT3G16660	Pollen Ole e 1 allergen and extensin family protein	Na	Pollen Ole e 1 allergen and extensin family protein; FUNCTIONS IN: molecular_function unknown; INVOLVED IN: biological_process unknown; LOCATED IN: endomembrane system; CONTAINS InterPro DOMAIN/s: Pollen Ole e 1 allergen/extensin (InterPro:IPR006041); BEST Arabidopsis thaliana protein match is: Pollen Ole e 1 allergen and extensin family protein (TAIR:AT3G16670.1); Has 273 Blast hits to 210 prote…
BnaA01g27890D	24.8151	1.24663	0.441416	2.82416	0.0047405	0.0380325	11	0.562	12	0.603	33	1.619	44	2.151		28.1119	1.49603	0.424294	3.52592	0.000422017	0.00366681	43	2.193	46	2.298	GO:0008060;GO:0008270;GO:0032312	K12486	245	95.92	AT3G17660.1	232	100	87.23	protein_coding	AGD15	ARF-GAP domain 15	A member of ARF GAP domain (AGD), A thaliana has 15 members, grouped into four classes; AGD15 belongs to the class 4, together with AGD14.	ARF-GAP domain 15 (AGD15); FUNCTIONS IN: ARF GTPase activator activity, DNA binding, zinc ion binding; INVOLVED IN: regulation of ARF GTPase activity; LOCATED IN: nucleus; CONTAINS InterPro DOMAIN/s: Arf GTPase activating protein (InterPro:IPR001164); BEST Arabidopsis thaliana protein match is: ARF-GAP domain 5 (TAIR:AT5G54310.1); Has 3532 Blast hits to 3530 proteins in 241 species: Archae - 0; B…
BnaA01g28620D	31.025	2.57107	0.450284	5.70988	1.13059e-08	3.92127e-07	7	0.503	1	0.071	53	3.657	64	4.399		32.3174	2.6932	0.443232	6.07628	1.23005e-09	2.80311e-08	64	4.591	56	3.934	GO:0016787	K06130	255	100	AT3G15650.2	274	100	87.59	protein_coding	AT3G15650	alpha/beta-Hydrolases superfamily protein	Na	alpha/beta-Hydrolases superfamily protein; FUNCTIONS IN: hydrolase activity, carboxylesterase activity; EXPRESSED IN: 16 plant structures; EXPRESSED DURING: 11 growth stages; CONTAINS InterPro DOMAIN/s: Phospholipase/carboxylesterase (InterPro:IPR003140); BEST Arabidopsis thaliana protein match is: alpha/beta-Hydrolases superfamily protein (TAIR:AT1G52700.1).
BnaA01g28810D	487.689	1.02244	0.188922	5.41198	6.23321e-08	1.89819e-06	298	16.145	338	18.019	590	30.708	739	38.32		689.585	1.75267	0.126536	13.8512	1.25141e-43	2.09555e-41	1062	57.47	1051	55.701	GO:0030246	Na	276	100	AT3G16530.1	276	100	81.52	protein_coding	AT3G16530	Legume lectin family protein	Lectin like protein whose expression is induced upon treatment with chitin oligomers.	Legume lectin family protein; FUNCTIONS IN: carbohydrate binding, binding; INVOLVED IN: response to chitin; LOCATED IN: apoplast, cell wall, nucleus, plant-type cell wall; EXPRESSED IN: 16 plant structures; EXPRESSED DURING: 9 growth stages; CONTAINS InterPro DOMAIN/s: Legume lectin, beta chain (InterPro:IPR001220), Concanavalin A-like lectin/glucanase, subgroup (InterPro:IPR013320), Concanavalin…
BnaA01g28900D	22.5761	2.13598	0.464126	4.60216	4.18124e-06	8.85555e-05	5	0.301	3	0.178	34	1.965	49	2.821		34.4933	2.80403	0.437928	6.40295	1.52402e-10	3.88172e-09	49	2.944	80	4.707	Na	Na	253	100	AT3G15450.1	253	100	88.93	protein_coding	AT3G15450	Aluminium induced protein with YGL and LRDR motifs	Na	Aluminium induced protein with YGL and LRDR motifs; FUNCTIONS IN: molecular_function unknown; EXPRESSED IN: 25 plant structures; EXPRESSED DURING: 13 growth stages; BEST Arabidopsis thaliana protein match is: Aluminium induced protein with YGL and LRDR motifs (TAIR:AT4G27450.1); Has 430 Blast hits to 430 proteins in 86 species: Archae - 0; Bacteria - 40; Metazoa - 2; Fungi - 2; Plants - 364; Viru…
BnaA01g29140D	2239.83	1.27663	0.147596	8.64949	5.17287e-18	5.14633e-16	1421	24.864	1177	20.265	3194	53.691	3229	54.077		1963.15	1.05592	0.097366	10.8448	2.11053e-27	1.73589e-25	2571	44.934	2685	45.958	GO:0004672;GO:0004674;GO:0004713;GO:0005515;GO:0005524;GO:0006468	Na	1019	100	AT3G14840.2	1020	100	77.29	protein_coding	AT3G14840	Leucine-rich repeat transmembrane protein kinase	Na	Leucine-rich repeat transmembrane protein kinase; FUNCTIONS IN: protein serine/threonine kinase activity, protein kinase activity, ATP binding; INVOLVED IN: protein amino acid phosphorylation; LOCATED IN: plasma membrane; EXPRESSED IN: 25 plant structures; EXPRESSED DURING: 14 growth stages; CONTAINS InterPro DOMAIN/s: Malectin/receptor-like protein kinase (InterPro:IPR021720), Protein kinase, ca…
BnaA01g29540D	9.20701	1.58434	0.490822	3.22793	0.0012469	0.0127897	1	0.15	1	0.147	24	3.456	11	1.578		8.8147	1.60029	0.491595	3.25531	0.0011327	0.00870313	13	1.946	20	2.932	Na	Na	103	100	AT1G54070.1	123	98.37	38.02	protein_coding	AT1G54070	Dormancy/auxin associated family protein	Na	Dormancy/auxin associated family protein; CONTAINS InterPro DOMAIN/s: Dormancyauxin associated (InterPro:IPR008406); BEST Arabidopsis thaliana protein match is: Dormancy/auxin associated family protein (TAIR:AT1G56220.3); Has 172 Blast hits to 172 proteins in 35 species: Archae - 0; Bacteria - 0; Metazoa - 0; Fungi - 0; Plants - 171; Viruses - 0; Other Eukaryotes - 1 (source: NCBI BLink).
BnaA01g30050D	22.5758	1.80337	0.458185	3.9359	8.28863e-05	0.00126497	6	0.599	6	0.59	32	3.072	47	4.495		16.3388	1.37661	0.472176	2.91545	0.00355171	0.0230718	28	2.794	25	2.443	Na	Na	183	100	AT3G13080.1	1514	12.62	61.26	protein_coding	ABCC3	multidrug resistance-associated protein 3	encodes an ATP-dependent MRP-like ABC transporter able to transport glutathione-conjugates as well as chlorophyll catabolites. The expression of this gene is upregulated by herbicide safeners such as benoxacor and fenclorim.	multidrug resistance-associated protein 3 (MRP3); FUNCTIONS IN: chlorophyll catabolite transmembrane transporter activity, ATPase activity, coupled to transmembrane movement of substances, glutathione S-conjugate-exporting ATPase activity; INVOLVED IN: transport, transmembrane transport; LOCATED IN: apoplast, vacuolar membrane, plasma membrane, plant-type vacuole; EXPRESSED IN: 6 plant structures…
BnaA01g30060D	223.731	2.37195	0.237411	9.99092	1.67032e-23	2.61553e-21	75	1.135	58	0.863	383	5.566	385	5.574		194.419	2.18916	0.224698	9.74271	1.98192e-22	1.25245e-20	293	4.427	348	5.15	GO:0000166;GO:0005524;GO:0006810;GO:0016021;GO:0016887;GO:0017111;GO:0055085	Na	1160	100	AT3G13080.1	1514	82.96	82.09	protein_coding	ABCC3	multidrug resistance-associated protein 3	encodes an ATP-dependent MRP-like ABC transporter able to transport glutathione-conjugates as well as chlorophyll catabolites. The expression of this gene is upregulated by herbicide safeners such as benoxacor and fenclorim.	multidrug resistance-associated protein 3 (MRP3); FUNCTIONS IN: chlorophyll catabolite transmembrane transporter activity, ATPase activity, coupled to transmembrane movement of substances, glutathione S-conjugate-exporting ATPase activity; INVOLVED IN: transport, transmembrane transport; LOCATED IN: apoplast, vacuolar membrane, plasma membrane, plant-type vacuole; EXPRESSED IN: 6 plant structures…
BnaA01g30080D	302.663	1.79765	0.205163	8.76205	1.91727e-18	1.99754e-16	128	4.845	132	4.917	470	17.092	489	17.716		226.581	1.30657	0.193044	6.76824	1.30361e-11	3.71107e-10	324	12.25	321	11.886	Na	Na	436	100	AT3G13062.2	440	100	84.23	protein_coding	AT3G13062	Polyketide cyclase/dehydrase and lipid transport superfamily protein	Na	Polyketide cyclase/dehydrase and lipid transport superfamily protein; CONTAINS InterPro DOMAIN/s: Lipid-binding START (InterPro:IPR002913); BEST Arabidopsis thaliana protein match is: Polyketide cyclase/dehydrase and lipid transport superfamily protein (TAIR:AT1G55960.1); Has 330 Blast hits to 330 proteins in 66 species: Archae - 0; Bacteria - 0; Metazoa - 145; Fungi - 0; Plants - 155; Viruses - …
BnaA01g30920D	142.81	2.21915	0.275893	8.0435	8.73076e-16	7.03337e-14	37	1.759	53	2.48	251	11.465	234	10.648		109.773	1.82184	0.278173	6.54928	5.78143e-11	1.54158e-09	186	8.833	161	7.488	GO:0003677;GO:0003682	Na	259	100	AT3G11280.1	263	99.24	84.29	protein_coding	AT3G11280	Duplicated homeodomain-like superfamily protein	Putative transcription factors interacting with the gene product of VHA-B1 (vacuolar ATPase subunit B1; as shown through yeast two-hybrid assay).	Duplicated homeodomain-like superfamily protein; CONTAINS InterPro DOMAIN/s: Molecular chaperone, heat shock protein, Hsp40, DnaJ (InterPro:IPR015609), SANT, eukarya (InterPro:IPR017884), Myb-like DNA-binding domain, SHAQKYF class (InterPro:IPR006447), SANT, DNA-binding (InterPro:IPR001005), Myb, DNA-binding (InterPro:IPR014778), Homeodomain-like (InterPro:IPR009057), HTH transcriptional regulato…
BnaA01g31080D	58.4014	2.35691	0.375041	6.28442	3.2909e-10	1.41838e-08	11	0.57	17	0.867	119	5.926	88	4.366		40.0014	1.80446	0.395382	4.56385	5.02246e-06	6.73128e-05	74	3.831	57	2.89	GO:0003677;GO:0003682	Na	255	100	AT3G11280.1	263	99.24	83.52	protein_coding	AT3G11280	Duplicated homeodomain-like superfamily protein	Putative transcription factors interacting with the gene product of VHA-B1 (vacuolar ATPase subunit B1; as shown through yeast two-hybrid assay).	Duplicated homeodomain-like superfamily protein; CONTAINS InterPro DOMAIN/s: Molecular chaperone, heat shock protein, Hsp40, DnaJ (InterPro:IPR015609), SANT, eukarya (InterPro:IPR017884), Myb-like DNA-binding domain, SHAQKYF class (InterPro:IPR006447), SANT, DNA-binding (InterPro:IPR001005), Myb, DNA-binding (InterPro:IPR014778), Homeodomain-like (InterPro:IPR009057), HTH transcriptional regulato…
BnaA01g31320D	118.992	1.76659	0.292671	6.03611	1.57876e-09	6.25443e-08	59	3.869	39	2.517	209	13.167	172	10.796		105.599	1.61297	0.279515	5.77062	7.89813e-09	1.62717e-07	160	10.481	163	10.457	Na	Na	124	-	-	-	-	-	-	-	-	-	-
BnaA01g31910D	177.136	3.51645	0.285062	12.3357	5.8148e-35	2.03814e-32	19	1.399	26	1.884	360	25.467	308	21.707		38.7994	1.08649	0.384426	2.82627	0.00470932	0.029245	55	4.045	55	3.962	GO:0006952;GO:0009607	Na	151	100	AT4G23680.1	151	100	80.79	protein_coding	AT4G23680	Polyketide cyclase/dehydrase and lipid transport superfamily protein	Na	Polyketide cyclase/dehydrase and lipid transport superfamily protein; FUNCTIONS IN: molecular_function unknown; INVOLVED IN: response to biotic stimulus, defense response; LOCATED IN: cellular_component unknown; EXPRESSED IN: 19 plant structures; EXPRESSED DURING: 9 growth stages; CONTAINS InterPro DOMAIN/s: Bet v I allergen (InterPro:IPR000916); BEST Arabidopsis thaliana protein match is: Polyke…
BnaA01g32350D	51.6718	1.29376	0.364002	3.55426	0.000379046	0.00469062	26	1.578	27	1.612	86	5.013	69	4.007		115.649	2.70854	0.283239	9.56272	1.14703e-21	6.97643e-20	213	12.909	193	11.455	Na	Na	302	100	AT3G07350.1	298	100	80	protein_coding	AT3G07350	Protein of unknown function (DUF506)	Na	Protein of unknown function (DUF506) ; CONTAINS InterPro DOMAIN/s: Protein of unknown function DUF506, plant (InterPro:IPR006502); BEST Arabidopsis thaliana protein match is: Protein of unknown function (DUF506) (TAIR:AT3G25240.1); Has 393 Blast hits to 390 proteins in 24 species: Archae - 0; Bacteria - 0; Metazoa - 0; Fungi - 0; Plants - 391; Viruses - 0; Other Eukaryotes - 2 (source: NCBI BLink…
BnaA01g32540D	31.7581	1.15996	0.418049	2.77471	0.00552516	0.0429287	18	1.115	15	0.915	39	2.322	56	3.321		38.641	1.54392	0.389218	3.96672	7.28682e-05	0.000771116	58	3.59	63	3.819	Na	Na	205	99.02	AT3G06870.1	214	94.86	66.01	protein_coding	AT3G06870	proline-rich family protein	Na	proline-rich family protein; Has 89 Blast hits to 86 proteins in 33 species: Archae - 0; Bacteria - 2; Metazoa - 52; Fungi - 7; Plants - 12; Viruses - 4; Other Eukaryotes - 12 (source: NCBI BLink).
BnaA01g34610D	58.8799	2.03377	0.361423	5.62711	1.83258e-08	6.15436e-07	20	0.593	17	0.496	110	3.135	90	2.556		75.3528	2.48758	0.331469	7.50471	6.15637e-14	2.16108e-12	145	4.297	117	3.396	GO:0005506;GO:0009055;GO:0020037;GO:0055114	K11812	540	100	AT4G39950.1	541	100	93.53	protein_coding	CYP79B2	cytochrome P450, family 79, subfamily B, polypeptide 2	Belongs to cytochrome P450 and is involved in tryptophan metabolism. Converts Trp to indo-3-acetaldoxime (IAOx), a precursor to IAA and indole glucosinolates.	cytochrome P450, family 79, subfamily B, polypeptide 2 (CYP79B2); FUNCTIONS IN: electron carrier activity, monooxygenase activity, iron ion binding, oxygen binding, heme binding; INVOLVED IN: in 8 processes; LOCATED IN: chloroplast; EXPRESSED IN: 25 plant structures; EXPRESSED DURING: 13 growth stages; CONTAINS InterPro DOMAIN/s: Cytochrome P450 (InterPro:IPR001128), Cytochrome P450, E-class, gro…
BnaA01g34710D	888.467	2.79043	0.177561	15.7154	1.18644e-55	1.10166e-52	225	8.895	201	7.82	1736	65.937	1414	53.506		440.184	1.65085	0.151719	10.881	1.42073e-27	1.18126e-25	688	27.169	641	24.791	GO:0000166;GO:0004512;GO:0006021;GO:0008654	K01858	451	100	AT4G39800.1	511	88.26	95.57	protein_coding	MIPS1	myo-inositol-1-phosphate synthase 1	** Referred to as MIPS2 in Mitsuhashi et al 2008. myo-inositol-1-phosphate synthase isoform 1.Expressed in leaf, root and silique. Immunolocalization experiments with an antibody recognizing MIPS1, MIPS2, and MIPS3 showed endosperm localization.	myo-inositol-1-phosphate synthase 1 (MIPS1); CONTAINS InterPro DOMAIN/s: Myo-inositol-1-phosphate synthase (InterPro:IPR002587), Myo-inositol-1-phosphate synthase, GAPDH-like (InterPro:IPR013021), NAD(P)-binding domain (InterPro:IPR016040); BEST Arabidopsis thaliana protein match is: myo-inositol-1-phosphate synthase 2 (TAIR:AT2G22240.1); Has 1863 Blast hits to 1859 proteins in 511 species: Archa…
BnaA01g36040D	558.771	5.4393	0.254421	21.3791	2.09169e-101	1.58152e-97	17	2.217	20	2.566	1023	128.141	1191	148.628		44.9131	1.63746	0.373064	4.38922	1.1376e-05	0.000143001	66	8.595	76	9.693	Na	K12198	140	47.86	AT3G10640.1	235	28.51	58.21	protein_coding	VPS60.1	SNF7 family protein	Na	VPS60.1; CONTAINS InterPro DOMAIN/s: Snf7 (InterPro:IPR005024); BEST Arabidopsis thaliana protein match is: SNF7 family protein (TAIR:AT5G04850.1); Has 1147 Blast hits to 1145 proteins in 230 species: Archae - 3; Bacteria - 8; Metazoa - 447; Fungi - 307; Plants - 230; Viruses - 0; Other Eukaryotes - 152 (source: NCBI BLink).
BnaA01g37220D	45.6512	3.58689	0.436963	8.20869	2.23612e-16	1.90889e-14	2	0.058	2	0.057	75	2.085	105	2.908		13.6242	1.91037	0.487145	3.92157	8.79754e-05	0.000914336	26	0.751	24	0.679	GO:0005975	K01193	585	100	AT3G13790.1	584	100	93.69	protein_coding	ATBFRUCT1	Glycosyl hydrolases family 32 protein	Encodes a protein with invertase activity.	ATBFRUCT1; FUNCTIONS IN: hydrolase activity, hydrolyzing O-glycosyl compounds, beta-fructofuranosidase activity; INVOLVED IN: response to karrikin, response to wounding; LOCATED IN: cell wall; EXPRESSED IN: 21 plant structures; EXPRESSED DURING: 13 growth stages; CONTAINS InterPro DOMAIN/s: Glycoside hydrolase, family 32 (InterPro:IPR001362), Glycoside hydrolase, family 32, active site (InterPro:…
BnaA02g00570D	17.113	1.3493	0.478604	2.81924	0.00481382	0.0384749	3	0.101	9	0.297	21	0.676	36	1.155		15.5961	1.26292	0.479901	2.63162	0.00849794	0.0476623	30	1.005	20	0.656	GO:0004672;GO:0004674;GO:0004713;GO:0005524;GO:0006468	Na	484	99.59	AT5G10520.1	467	100	77.59	protein_coding	RBK1	ROP binding protein kinases 1	Na	ROP binding protein kinases 1 (RBK1); FUNCTIONS IN: protein serine/threonine kinase activity, protein kinase activity, kinase activity, ATP binding; INVOLVED IN: defense response, incompatible interaction; LOCATED IN: cytosol, endomembrane system; EXPRESSED IN: 6 plant structures; CONTAINS InterPro DOMAIN/s: Protein kinase, ATP binding site (InterPro:IPR017441), Protein kinase, catalytic domain (…
BnaA02g01170D	117.217	2.6919	0.300476	8.95881	3.28205e-19	3.74373e-17	30	1.392	22	1.004	213	9.492	207	9.19		91.4777	2.3354	0.308745	7.56418	3.90309e-14	1.39111e-12	134	6.208	178	8.077	GO:0016491;GO:0055114	K06892	356	100	AT5G12270.1	360	100	80.56	protein_coding	AT5G12270	2-oxoglutarate (2OG) and Fe(II)-dependent oxygenase superfamily protein	Na	2-oxoglutarate (2OG) and Fe(II)-dependent oxygenase superfamily protein; FUNCTIONS IN: oxidoreductase activity, acting on paired donors, with incorporation or reduction of molecular oxygen, 2-oxoglutarate as one donor, and incorporation of one atom each of oxygen into both donors, oxidoreductase activity; INVOLVED IN: biological_process unknown; LOCATED IN: cellular_component unknown; EXPRESSED I…
BnaA02g01560D	45.9302	1.30281	0.395148	3.29701	0.000977213	0.0104614	13	0.383	32	0.928	67	1.897	73	2.06		47.648	1.414	0.381893	3.70262	0.000213386	0.00201484	73	2.149	72	2.076	Na	K14487	570	100	AT5G13320.1	575	99.83	84.49	protein_coding	PBS3	Auxin-responsive GH3 family protein	Encodes an enzyme capable of conjugating amino acids to 4-substituted benzoates. 4-HBA (4-hydroxybenzoic acid) and pABA (4-aminobenzoate) may be targets of the enzyme in Arabidopsis, leading to the production of pABA-Glu, 4HBA-Glu, or other related compounds. This enzyme is involved in disease-resistance signaling. It is required for the accumulation of salicylic acid, activation of defense respo…	AVRPPHB SUSCEPTIBLE 3 (PBS3); CONTAINS InterPro DOMAIN/s: GH3 auxin-responsive promoter (InterPro:IPR004993); BEST Arabidopsis thaliana protein match is: Auxin-responsive GH3 family protein (TAIR:AT1G23160.1); Has 1807 Blast hits to 1807 proteins in 277 species: Archae - 0; Bacteria - 0; Metazoa - 736; Fungi - 347; Plants - 385; Viruses - 0; Other Eukaryotes - 339 (source: NCBI BLink).
BnaA02g02370D	76.9731	1.82682	0.324218	5.63453	1.75532e-08	5.90992e-07	29	0.98	30	0.998	124	4.026	127	4.108		50.0253	1.10724	0.352862	3.13788	0.00170175	0.0123244	64	2.16	77	2.546	GO:0005215;GO:0006810;GO:0016020	K14638	543	100	AT5G14940.1	552	99.64	87.27	protein_coding	AT5G14940	Major facilitator superfamily protein	Na	Major facilitator superfamily protein; FUNCTIONS IN: amino acid transmembrane transporter activity, transporter activity; INVOLVED IN: oligopeptide transport, response to nematode; LOCATED IN: membrane; EXPRESSED IN: 17 plant structures; EXPRESSED DURING: 9 growth stages; CONTAINS InterPro DOMAIN/s: Oligopeptide transporter (InterPro:IPR000109), Major facilitator superfamily, general substrate tr…
BnaA02g02840D	269.655	2.55647	0.247891	10.3129	6.16443e-25	1.08035e-22	64	3.7	77	4.38	378	20.994	568	31.429		150.266	1.64197	0.236806	6.93384	4.09566e-12	1.21781e-10	236	13.628	222	12.555	GO:0005515;GO:0005622;GO:0008270	Na	317	100	AT5G15850.1	355	100	63.06	protein_coding	COL1	CONSTANS-like 1	Homologous to the flowering-time gene CONSTANS.	CONSTANS-like 1 (COL1); FUNCTIONS IN: sequence-specific DNA binding transcription factor activity, zinc ion binding; INVOLVED IN: circadian rhythm, regulation of flower development; LOCATED IN: intracellular; EXPRESSED IN: 21 plant structures; EXPRESSED DURING: 13 growth stages; CONTAINS InterPro DOMAIN/s: CCT domain (InterPro:IPR010402), Zinc finger, B-box (InterPro:IPR000315); BEST Arabidopsis …
BnaA02g03750D	11.7007	1.65336	0.492073	3.35998	0.000779468	0.00862298	0	0	3	0.097	32	1.013	12	0.378		11.9025	1.73246	0.492387	3.5185	0.000433994	0.00375866	31	1.02	13	0.419	GO:0016021;GO:0055085	K13754	557	100	AT5G17860.1	570	100	84.59	protein_coding	CAX7	calcium exchanger 7	Na	calcium exchanger 7 (CAX7); FUNCTIONS IN: cation:cation antiporter activity, calcium:sodium antiporter activity; INVOLVED IN: cation transport, transmembrane transport; LOCATED IN: endomembrane system, integral to membrane; EXPRESSED IN: 19 plant structures; EXPRESSED DURING: 10 growth stages; CONTAINS InterPro DOMAIN/s: Sodium/calcium exchanger membrane region (InterPro:IPR004837); BEST Arabidop…
BnaA02g05080D	108.461	4.0381	0.357219	11.3043	1.24989e-29	3.2749e-27	9	0.885	5	0.484	190	17.945	233	21.924		18.3252	1.38054	0.465846	2.96351	0.00304148	0.0202242	27	2.651	32	3.077	Na	Na	186	100	AT5G20790.1	193	97.41	65.43	protein_coding	AT5G20790	Na	Na	unknown protein; FUNCTIONS IN: molecular_function unknown; INVOLVED IN: biological_process unknown; LOCATED IN: endomembrane system; EXPRESSED IN: 11 plant structures; EXPRESSED DURING: LP.04 four leaves visible, 4 anthesis, petal differentiation and expansion stage; BEST Arabidopsis thaliana protein match is: unknown protein (TAIR:AT3G43110.1); Has 30201 Blast hits to 17322 proteins in 780 speci…
BnaA02g05170D	49.7023	3.27958	0.422639	7.75977	8.5085e-15	6.16889e-13	1	0.013	7	0.088	108	1.33	84	1.031		46.7286	3.27112	0.418447	7.81728	5.39763e-15	2.07902e-13	93	1.191	84	1.053	GO:0003824;GO:0005506;GO:0009055;GO:0016491;GO:0046872;GO:0050660;GO:0051536;GO:0055114	K11817	1346	100	AT5G20960.1	1368	100	83.9	protein_coding	AO1	aldehyde oxidase 1	Encodes aldehyde oxidase AA01.	aldehyde oxidase 1 (AO1); CONTAINS InterPro DOMAIN/s: Aldehyde oxidase/xanthine dehydrogenase (InterPro:IPR016208), Ferredoxin (InterPro:IPR001041), Molybdopterin dehydrogenase, FAD-binding (InterPro:IPR002346), Beta-grasp fold, ferredoxin-type (InterPro:IPR012675), [2Fe-2S]-binding (InterPro:IPR002888), FAD-binding, type 2 (InterPro:IPR016166), CO dehydrogenase flavoprotein, C-terminal (InterPro…
BnaA02g05360D	465.162	1.70475	0.190544	8.94678	3.66011e-19	4.166e-17	195	10.691	229	12.354	665	35.025	785	41.191		532.99	2.00818	0.143105	14.0329	9.80997e-45	1.71954e-42	825	45.177	874	46.873	Na	Na	249	100	AT5G21940.1	264	100	68.89	protein_coding	AT5G21940	Na	Na	unknown protein; BEST Arabidopsis thaliana protein match is: unknown protein (TAIR:AT3G43850.1); Has 30201 Blast hits to 17322 proteins in 780 species: Archae - 12; Bacteria - 1396; Metazoa - 17338; Fungi - 3422; Plants - 5037; Viruses - 0; Other Eukaryotes - 2996 (source: NCBI BLink).
BnaA02g05410D	31.7972	2.33182	0.434714	5.36403	8.13867e-08	2.42679e-06	7	0.241	5	0.169	62	2.048	54	1.777		18.8578	1.5878	0.464288	3.41985	0.000626561	0.00521195	31	1.065	32	1.076	GO:0005515;GO:0008270	K19043	370	100	AT5G22000.2	375	100	79.52	protein_coding	RHF2A	RING-H2 group F2A	encodes a RING-type E3 ubiquitin ligase implicated in gametogenesis. Double mutant analyses with RHF1a suggests that RHF2a may be involved in targetting ICK4KRP6 for degradation following meiosis in order to allow the mitoses associated with megagametogenesis and microgametogenesis to occur. RHF2a is expressed in all four floral whorls and is present at ~8-fold higher levels than RHF1a in inflore…	RING-H2 group F2A (RHF2A); FUNCTIONS IN: zinc ion binding; INVOLVED IN: regulation of cell cycle, proteolysis involved in cellular protein catabolic process, megagametogenesis, microgametogenesis; LOCATED IN: plasma membrane; EXPRESSED IN: 25 plant structures; EXPRESSED DURING: 15 growth stages; CONTAINS InterPro DOMAIN/s: Zinc finger, RING-type (InterPro:IPR001841), Zinc finger, C3HC4 RING-type …
BnaA02g08430D	34.2714	1.25358	0.407779	3.07416	0.00211097	0.0198063	19	0.658	15	0.511	54	1.796	50	1.657		35.5808	1.35726	0.398199	3.40849	0.000653225	0.00541125	48	1.66	60	2.032	GO:0046983	Na	530	94.34	AT5G56960.1	466	100	70.6	protein_coding	AT5G56960	basic helix-loop-helix (bHLH) DNA-binding family protein	Na	basic helix-loop-helix (bHLH) DNA-binding family protein; FUNCTIONS IN: DNA binding, sequence-specific DNA binding transcription factor activity; INVOLVED IN: response to chitin, regulation of transcription; LOCATED IN: nucleus; CONTAINS InterPro DOMAIN/s: Helix-loop-helix DNA-binding domain (InterPro:IPR001092), Helix-loop-helix DNA-binding (InterPro:IPR011598); BEST Arabidopsis thaliana protein…
BnaA02g08560D	135.206	1.39442	0.28069	4.96782	6.77082e-07	1.70566e-05	72	4.677	68	4.347	161	10.048	244	15.171		181.995	1.99739	0.22266	8.97058	2.94944e-19	1.53837e-17	271	17.584	314	19.954	Na	Na	174	99.43	AT5G56550.1	172	100	67.05	protein_coding	OXS3	oxidative stress 3	Encodes OXIDATIVE STRESS 3 (OXS3)&#65292; involved in tolerance to heavy metals and oxidative stress.	OXIDATIVE STRESS 3 (OXS3); BEST Arabidopsis thaliana protein match is: unknown protein (TAIR:AT4G26288.1); Has 1807 Blast hits to 1807 proteins in 277 species: Archae - 0; Bacteria - 0; Metazoa - 736; Fungi - 347; Plants - 385; Viruses - 0; Other Eukaryotes - 339 (source: NCBI BLink).
BnaA02g11580D	16.919	1.58295	0.480602	3.29369	0.000988828	0.0105409	4	1.414	5	1.739	41	13.926	18	6.091		14.8499	1.4946	0.479546	3.11669	0.00182894	0.0131027	27	9.535	23	7.954	Na	Na	51	94.12	AT1G74360.1	1106	4.34	56.25	protein_coding	AT1G74360	Leucine-rich repeat protein kinase family protein	Na	Leucine-rich repeat protein kinase family protein; FUNCTIONS IN: protein serine/threonine kinase activity, protein kinase activity, ATP binding; INVOLVED IN: transmembrane receptor protein tyrosine kinase signaling pathway, protein amino acid phosphorylation; LOCATED IN: mitochondrion; EXPRESSED IN: 15 plant structures; EXPRESSED DURING: 9 growth stages; CONTAINS InterPro DOMAIN/s: Protein kinase…
BnaA02g11590D	15.9147	1.48996	0.483396	3.08227	0.00205427	0.0193636	2	0.088	7	0.304	35	1.482	20	0.844		28.9678	2.45419	0.446127	5.50111	3.77405e-08	7.09701e-07	47	2.07	59	2.544	GO:0005515	Na	416	82.93	AT1G74360.1	1106	31.19	77.97	protein_coding	AT1G74360	Leucine-rich repeat protein kinase family protein	Na	Leucine-rich repeat protein kinase family protein; FUNCTIONS IN: protein serine/threonine kinase activity, protein kinase activity, ATP binding; INVOLVED IN: transmembrane receptor protein tyrosine kinase signaling pathway, protein amino acid phosphorylation; LOCATED IN: mitochondrion; EXPRESSED IN: 15 plant structures; EXPRESSED DURING: 9 growth stages; CONTAINS InterPro DOMAIN/s: Protein kinase…
BnaA02g11920D	215.972	1.86243	0.231762	8.03597	9.2844e-16	7.43412e-14	83	3.96	93	4.366	326	14.942	368	16.804		136.226	1.04729	0.239212	4.37806	1.19742e-05	0.000149992	175	8.34	194	9.054	Na	Na	314	100	AT1G65090.2	379	100	56.25	protein_coding	AT1G65090	Na	Na	unknown protein; FUNCTIONS IN: molecular_function unknown; INVOLVED IN: biological_process unknown; LOCATED IN: cellular_component unknown; BEST Arabidopsis thaliana protein match is: unknown protein (TAIR:AT5G36100.1); Has 1234 Blast hits to 904 proteins in 178 species: Archae - 0; Bacteria - 58; Metazoa - 431; Fungi - 95; Plants - 83; Viruses - 38; Other Eukaryotes - 529 (source: NCBI BLink).
BnaA02g12540D	83.8554	1.28222	0.32216	3.98008	6.88911e-05	0.00107812	41	0.944	49	1.11	99	2.189	149	3.283		102.119	1.70424	0.276518	6.1632	7.12884e-10	1.67747e-08	157	3.61	160	3.603	GO:0008168	Na	351	99.72	AT3G44840.1	348	100	65.71	protein_coding	AT3G44840	S-adenosyl-L-methionine-dependent methyltransferases superfamily protein	Na	S-adenosyl-L-methionine-dependent methyltransferases superfamily protein; FUNCTIONS IN: S-adenosylmethionine-dependent methyltransferase activity, methyltransferase activity; INVOLVED IN: biological_process unknown; LOCATED IN: cellular_component unknown; CONTAINS InterPro DOMAIN/s: SAM dependent carboxyl methyltransferase (InterPro:IPR005299); BEST Arabidopsis thaliana protein match is: farnesoi…
BnaA02g12840D	46.3941	2.33176	0.398703	5.84837	4.96411e-09	1.80947e-07	9	0.909	12	1.193	68	6.599	98	9.475		109.526	3.7525	0.32541	11.5316	9.14179e-31	8.87002e-29	201	20.28	212	20.948	Na	K01602	181	100	AT5G38430.1	181	100	83.98	protein_coding	RBCS1B	Ribulose bisphosphate carboxylase (small chain) family protein	Encodes a member of the Rubisco small subunit (RBCS) multigene family: RBCS1A (At1g67090), RBCS1B (At5g38430), RBCS2B (At5g38420), and RBCS3B (At5g38410).	Ribulose bisphosphate carboxylase (small chain) family protein; FUNCTIONS IN: ribulose-bisphosphate carboxylase activity; INVOLVED IN: carbon fixation, response to blue light, response to red light, response to far red light; LOCATED IN: in 7 components; EXPRESSED IN: 14 plant structures; EXPRESSED DURING: seedling growth; CONTAINS InterPro DOMAIN/s: Ribulose bisphosphate carboxylase, small chain…
BnaA02g12930D	159.206	3.15095	0.456443	6.90328	5.08161e-12	2.7504e-10	6	0.709	16	1.859	231	26.209	389	43.97		75.0341	3.06139	0.361382	8.47136	2.42547e-17	1.11497e-15	114	13.448	162	18.716	Na	Na	86	-	-	-	-	-	-	-	-	-	-
BnaA02g13460D	790.24	1.37577	0.171823	8.0069	1.17633e-15	9.36235e-14	456	27.606	410	24.425	1038	60.371	1280	74.168		989.942	1.85528	0.112381	16.5089	3.16801e-61	9.15504e-59	1578	95.423	1500	88.834	GO:0008171	K00588	232	100	AT1G67980.1	232	100	90.52	protein_coding	CCOAMT	caffeoyl-CoA 3-O-methyltransferase	Encodes S-adenosyl-L-methionine: transcaffeoyl Coenzyme A 3-O-methyltransferase.	caffeoyl-CoA 3-O-methyltransferase (CCOAMT); CONTAINS InterPro DOMAIN/s: O-methyltransferase, family 3 (InterPro:IPR002935); BEST Arabidopsis thaliana protein match is: S-adenosyl-L-methionine-dependent methyltransferases superfamily protein (TAIR:AT1G67990.1); Has 30201 Blast hits to 17322 proteins in 780 species: Archae - 12; Bacteria - 1396; Metazoa - 17338; Fungi - 3422; Plants - 5037; Viruse…
BnaA02g14960D	208.569	1.07179	0.224547	4.77312	1.81397e-06	4.158e-05	133	3.814	130	3.669	289	7.963	288	7.906		274.02	1.64799	0.181009	9.1045	8.66648e-20	4.70861e-18	402	11.516	428	12.008	GO:0004672;GO:0004674;GO:0004713;GO:0005524;GO:0006468	Na	640	100	AT1G70520.1	649	100	76.26	protein_coding	CRK2	cysteine-rich RLK (RECEPTOR-like protein kinase) 2	Encodes a cysteine-rich receptor-like protein kinase.	cysteine-rich RLK (RECEPTOR-like protein kinase) 2 (CRK2); FUNCTIONS IN: kinase activity; INVOLVED IN: response to ozone; LOCATED IN: plasma membrane; EXPRESSED IN: 23 plant structures; EXPRESSED DURING: 13 growth stages; CONTAINS InterPro DOMAIN/s: Protein kinase, ATP binding site (InterPro:IPR017441), Protein kinase, catalytic domain (InterPro:IPR000719), Protein of unknown function DUF26 (Inte…
BnaA02g14990D	1186.24	2.52658	0.156712	16.1224	1.77502e-58	1.95722e-55	327	12.975	352	13.743	2139	81.536	1958	74.358		577.797	1.28897	0.132444	9.73219	2.19815e-22	1.38582e-20	837	33.172	792	30.741	GO:0003824;GO:0016846;GO:0030170	K16903	381	100	AT1G70560.1	391	100	87.5	protein_coding	TAA1	tryptophan aminotransferase of Arabidopsis 1	TAA1 is involved in the shade-induced production of indole-3-pyruvate (IPA), a precursor to IAA, a biologically active auxin. It is also involved in regulating many aspects of plant growth and development from embryogenesis to flower formation and plays a role in ethylene-mediated signaling. This enzyme can catalyze the formation of IPA from L-tryptophan. Though L-Trp is expected to be the prefer…	tryptophan aminotransferase of Arabidopsis 1 (TAA1); CONTAINS InterPro DOMAIN/s: Pyridoxal phosphate-dependent transferase, major domain (InterPro:IPR015424), Pyridoxal phosphate-dependent transferase, major region, subdomain 1 (InterPro:IPR015421), Allinase, C-terminal (InterPro:IPR006948), Pyridoxal phosphate-dependent transferase, major region, subdomain 2 (InterPro:IPR015422); BEST Arabidopsi…
BnaA02g16510D	112.968	1.82846	0.287295	6.36441	1.96046e-10	8.69752e-09	40	2.31	50	2.841	177	9.82	188	10.392		83.3424	1.32789	0.29978	4.42956	9.44254e-06	0.000120366	107	6.172	136	7.683	GO:0005737;GO:0006629;GO:0016021	Na	292	99.32	AT1G73650.3	302	96.03	90.34	protein_coding	AT1G73650	Protein of unknown function (DUF1295)	Na	FUNCTIONS IN: oxidoreductase activity, acting on the CH-CH group of donors; INVOLVED IN: lipid metabolic process; LOCATED IN: plasma membrane, vacuole; EXPRESSED IN: 24 plant structures; EXPRESSED DURING: 13 growth stages; CONTAINS InterPro DOMAIN/s: 3-oxo-5-alpha-steroid 4-dehydrogenase, C-terminal (InterPro:IPR001104), Protein of unknown function DUF1295 (InterPro:IPR010721); BEST Arabidopsis t…
BnaA02g17670D	271.319	1.80389	0.215432	8.37337	5.59956e-17	5.04885e-15	120	4.741	111	4.315	402	15.258	460	17.394		184.204	1.1198	0.21673	5.1668	2.38139e-07	3.9798e-06	224	8.839	282	10.899	GO:0003824;GO:0010181;GO:0016491;GO:0055114	K05894	372	100	AT1G76680.2	397	100	85.89	protein_coding	OPR1	12-oxophytodienoate reductase 1	Encodes a member of an alpha/beta barrel fold family of FMN-containing oxidoreductases. One of the closely related 12-oxophytodienoic acid reductases. This enzyme is not expected to participate in jasmonic acid biosynthesis because during in vitro assays, it shows very little activity with the naturally occurring OPDA isomer. Shows activity towards 2,4,6-trinitrotoluene. Expressed predominately i…	12-oxophytodienoate reductase 1 (OPR1); FUNCTIONS IN: 12-oxophytodienoate reductase activity; INVOLVED IN: in 7 processes; LOCATED IN: cellular_component unknown; EXPRESSED IN: 11 plant structures; EXPRESSED DURING: seedling growth, developing seed stage; CONTAINS InterPro DOMAIN/s: Aldolase-type TIM barrel (InterPro:IPR013785), NADH:flavin oxidoreductase/NADH oxidase, N-terminal (InterPro:IPR001…
BnaA02g18710D	50.1689	1.04303	0.380375	2.74211	0.0061045	0.0464981	19	0.815	40	1.689	75	3.093	68	2.793		48.7171	1.02464	0.379324	2.70121	0.00690871	0.0402521	54	2.315	82	3.443	GO:0003824;GO:0004619;GO:0006096;GO:0008152	K01834	325	100	AT1G78050.1	332	99.7	82.48	protein_coding	PGM	phosphoglycerate/bisphosphoglycerate mutase	Na	phosphoglycerate/bisphosphoglycerate mutase (PGM); FUNCTIONS IN: intramolecular transferase activity, phosphotransferases, catalytic activity; INVOLVED IN: response to nitrate, metabolic process; LOCATED IN: chloroplast; EXPRESSED IN: 18 plant structures; EXPRESSED DURING: 7 growth stages; CONTAINS InterPro DOMAIN/s: Histidine phosphatase superfamily, clade-1 (InterPro:IPR013078), Phosphoglycerat…
BnaA02g18860D	433.246	2.60663	0.212574	12.2622	1.44558e-34	4.90451e-32	124	6.964	103	5.692	647	34.91	872	46.874		409.002	2.59327	0.167231	15.5072	3.103e-54	7.18149e-52	666	37.362	733	40.272	GO:0005515	K00799	219	100	AT1G78380.1	219	100	82.65	protein_coding	GSTU19	glutathione S-transferase TAU 19	Encodes a glutathione transferase that is a member of Tau GST gene family. Expression is induced by drought stress, oxidative stress, and high doses of auxin and cytokinin. naming convention according to Wagner et al. (2002) The expression of this gene is upregulated by herbicide safeners such as benoxacor and fenclorim.	glutathione S-transferase TAU 19 (GSTU19); FUNCTIONS IN: glutathione transferase activity, glutathione binding; INVOLVED IN: response to oxidative stress, response to cadmium ion, response to cyclopentenone, toxin catabolic process, cellular response to water deprivation; LOCATED IN: chloroplast, plasma membrane, chloroplast stroma, cytoplasm; EXPRESSED IN: 26 plant structures; EXPRESSED DURING: …
BnaA02g20420D	22.6021	1.80327	0.458323	3.9345	8.3369e-05	0.00127161	4	0.18	8	0.354	41	1.773	38	1.637		19.8774	1.65439	0.462878	3.57415	0.000351368	0.00312664	35	1.574	32	1.409	GO:0003677	Na	339	100	AT4G01500.1	333	100	69.79	protein_coding	NGA4	AP2/B3-like transcriptional factor family protein	Na	NGATHA4 (NGA4); CONTAINS InterPro DOMAIN/s: Transcriptional factor B3 (InterPro:IPR003340); BEST Arabidopsis thaliana protein match is: AP2/B3-like transcriptional factor family protein (TAIR:AT1G01030.1); Has 1433 Blast hits to 1432 proteins in 74 species: Archae - 0; Bacteria - 0; Metazoa - 0; Fungi - 2; Plants - 1431; Viruses - 0; Other Eukaryotes - 0 (source: NCBI BLink).
BnaA02g20640D	2477.01	1.07065	0.137878	7.76524	8.149e-15	5.92448e-13	1569	89.21	1617	90.47	3229	176.38	3563	193.897		2510.87	1.14757	0.0813612	14.1046	3.55768e-45	6.36123e-43	3257	184.973	3600	200.234	GO:0005515	K00799	213	99.53	AT2G02930.1	212	100	88.21	protein_coding	GSTF3	glutathione S-transferase F3	Encodes glutathione transferase belonging to the phi class of GSTs. Naming convention according to Wagner et al. (2002).	glutathione S-transferase F3 (GSTF3); FUNCTIONS IN: glutathione transferase activity; INVOLVED IN: toxin catabolic process; LOCATED IN: plasma membrane, cytoplasm; EXPRESSED IN: phloem, leaf; CONTAINS InterPro DOMAIN/s: Thioredoxin fold (InterPro:IPR012335), Glutathione S-transferase, C-terminal (InterPro:IPR004046), Glutathione S-transferase, C-terminal-like (InterPro:IPR010987), Glutathione S-t…
BnaA02g21030D	40.2154	1.2549	0.389227	3.22409	0.00126376	0.0129425	20	0.732	21	0.757	57	2.005	64	2.243		49.7059	1.66609	0.359855	4.6299	3.65836e-06	5.02785e-05	78	2.853	79	2.83	GO:0000166;GO:0005524;GO:0017111	Na	501	88.22	AT1G43910.1	475	93.05	77.38	protein_coding	AT1G43910	P-loop containing nucleoside triphosphate hydrolases superfamily protein	Na	P-loop containing nucleoside triphosphate hydrolases superfamily protein; FUNCTIONS IN: nucleoside-triphosphatase activity, ATPase activity, nucleotide binding, ATP binding; LOCATED IN: endomembrane system; EXPRESSED IN: 23 plant structures; EXPRESSED DURING: 13 growth stages; CONTAINS InterPro DOMAIN/s: ATPase, AAA-type, core (InterPro:IPR003959), ATPase, AAA+ type, core (InterPro:IPR003593); BE…
BnaA02g23670D	30.5583	2.05796	0.432808	4.7549	1.98547e-06	4.50236e-05	7	0.155	8	0.175	59	1.259	49	1.042		17.602	1.24129	0.468463	2.6497	0.0080563	0.0456353	34	0.754	21	0.456	GO:0004672;GO:0004674;GO:0004713;GO:0005515;GO:0005524;GO:0006468	Na	781	98.21	AT3G47570.1	1010	75.94	36.11	protein_coding	AT3G47570	Leucine-rich repeat protein kinase family protein	Na	Leucine-rich repeat protein kinase family protein; FUNCTIONS IN: protein serine/threonine kinase activity, kinase activity, ATP binding; INVOLVED IN: transmembrane receptor protein tyrosine kinase signaling pathway, protein amino acid phosphorylation; LOCATED IN: plasma membrane; EXPRESSED IN: 13 plant structures; EXPRESSED DURING: 8 growth stages; CONTAINS InterPro DOMAIN/s: Protein kinase, ATP …
BnaA02g25030D	154.136	1.19038	0.252884	4.7072	2.51143e-06	5.59437e-05	91	4.821	90	4.692	200	10.18	240	12.17		137.425	1.00948	0.238538	4.23193	2.31695e-05	0.000272958	170	8.996	199	10.314	GO:0016021;GO:0043066	Na	247	95.95	AT5G47120.1	247	95.95	91.98	protein_coding	BI1	BAX inhibitor 1	Encodes BI-1, a homolog of mammalian Bax inhibitor 1. Functions as an attenuator of biotic and abiotic types of cell death. Bax-induced cell death can be downregulated by ectopically expressing AtBI in planta.	BAX inhibitor 1 (BI1); CONTAINS InterPro DOMAIN/s: Inhibitor of apoptosis-promoting Bax1 related (InterPro:IPR006214), Bax inhibitor 1, conserved site (InterPro:IPR006213); BEST Arabidopsis thaliana protein match is: Bax inhibitor-1 family protein (TAIR:AT4G17580.1); Has 1807 Blast hits to 1807 proteins in 277 species: Archae - 0; Bacteria - 0; Metazoa - 736; Fungi - 347; Plants - 385; Viruses - …
BnaA02g25930D	2254.87	2.30627	0.15151	15.2219	2.53233e-52	1.88773e-49	760	57.576	718	53.525	3422	249.058	4185	303.453		1387.29	1.49353	0.0953782	15.6591	2.88105e-55	6.87618e-53	2041	154.445	2018	149.554	Na	Na	62	100	AT1G76955.1	78	82.05	54.69	protein_coding	AT1G76955	Expressed protein	Na	Expressed protein; Has 35333 Blast hits to 34131 proteins in 2444 species: Archae - 798; Bacteria - 22429; Metazoa - 974; Fungi - 991; Plants - 531; Viruses - 0; Other Eukaryotes - 9610 (source: NCBI BLink).
BnaA02g26000D	815.384	1.15469	0.158156	7.301	2.85639e-13	1.76819e-11	519	21.345	484	19.588	1134	44.806	1147	45.15		849.743	1.28649	0.114091	11.276	1.72361e-29	1.54351e-27	1147	47.119	1246	50.13	GO:0005618;GO:0005975;GO:0006073;GO:0016762;GO:0048046	K08235	335	100	AT2G01850.1	333	100	85.8	protein_coding	EXGT-A3	endoxyloglucan transferase A3	EXGT-A3 has homology to xyloglucan endotransglucosylases/hydrolases (XTHs). Mutants in this gene show a lesion mimic phenotype associated with leaf maturation and a reduction in the number of tertiary veins. Individual tracheary elements in the mutants are shorter, but phloem transport activity is not severely affected. EXGT-A3 plays a role in xyloglucan degradation in the differentiating trachea…	endoxyloglucan transferase A3 (EXGT-A3); FUNCTIONS IN: hydrolase activity, acting on glycosyl bonds, xyloglucan:xyloglucosyl transferase activity; INVOLVED IN: phloem or xylem histogenesis; LOCATED IN: endomembrane system, cell wall, apoplast; EXPRESSED IN: 25 plant structures; EXPRESSED DURING: 13 growth stages; CONTAINS InterPro DOMAIN/s: Xyloglucan endotransglucosylase/hydrolase (InterPro:IPR0…
BnaA02g26140D	22.3406	2.65227	0.474945	5.58437	2.34548e-08	7.69615e-07	0	0	3	0.093	40	1.213	47	1.42		18.4614	2.41019	0.481479	5.00581	5.56289e-07	8.77555e-06	41	1.293	29	0.896	GO:0003824;GO:0004351;GO:0006536;GO:0016831;GO:0019752;GO:0030170	K01580	493	100	AT2G02010.1	493	100	95.74	protein_coding	GAD4	glutamate decarboxylase 4	Na	glutamate decarboxylase 4 (GAD4); FUNCTIONS IN: calmodulin binding; INVOLVED IN: carboxylic acid metabolic process, glutamate metabolic process, glutamate decarboxylation to succinate; LOCATED IN: cytosol, nucleus; CONTAINS InterPro DOMAIN/s: Pyridoxal phosphate-dependent transferase, major domain (InterPro:IPR015424), Pyridoxal phosphate-dependent decarboxylase (InterPro:IPR002129), Glutamate de…
BnaA02g27680D	141.683	1.02591	0.285124	3.59812	0.00032052	0.00405404	111	5.38	68	3.243	165	7.682	227	10.53		142.037	1.08483	0.254667	4.25979	2.0462e-05	0.000244019	186	9.004	203	9.624	GO:0003677;GO:0003700	Na	253	100	AT3G25890.1	332	100	51.2	protein_coding	CRF11	Integrase-type DNA-binding superfamily protein	encodes a member of the ERF (ethylene response factor) subfamily B-6 of ERF/AP2 transcription factor family. The protein contains one AP2 domain. There are 12 members in this subfamily including RAP2.11.	Integrase-type DNA-binding superfamily protein; FUNCTIONS IN: DNA binding, sequence-specific DNA binding transcription factor activity; INVOLVED IN: regulation of transcription, DNA-dependent; LOCATED IN: nucleus; EXPRESSED IN: 22 plant structures; EXPRESSED DURING: 13 growth stages; CONTAINS InterPro DOMAIN/s: DNA-binding, integrase-type (InterPro:IPR016177), Pathogenesis-related transcriptional…
BnaA02g27870D	1288.87	2.01594	0.151482	13.3081	2.0769e-40	9.23731e-38	472	18.166	529	20.034	2051	75.835	2139	78.794		1313.14	2.1053	0.102258	20.5881	3.51084e-94	2.28899e-91	2051	78.847	2177	81.963	GO:0005506;GO:0009055;GO:0020037;GO:0055114	K00517	436	99.08	AT3G26210.1	501	86.23	87.27	protein_coding	CYP71B23	cytochrome P450, family 71, subfamily B, polypeptide 23	putative cytochrome P450	cytochrome P450, family 71, subfamily B, polypeptide 23 (CYP71B23); FUNCTIONS IN: electron carrier activity, monooxygenase activity, iron ion binding, oxygen binding, heme binding; INVOLVED IN: oxidation reduction; LOCATED IN: endomembrane system; EXPRESSED IN: 20 plant structures; EXPRESSED DURING: 11 growth stages; CONTAINS InterPro DOMAIN/s: Cytochrome P450 (InterPro:IPR001128), Cytochrome P45…
BnaA02g28080D	18.8723	1.86753	0.473744	3.94206	8.07834e-05	0.00123644	6	0.213	2	0.07	34	1.159	34	1.155		26.2282	2.40928	0.452341	5.32624	1.00264e-07	1.76326e-06	48	1.702	48	1.666	GO:0005515	Na	473	100	AT3G26500.1	471	100	81.82	protein_coding	PIRL2	plant intracellular ras group-related LRR 2	Encodes PIRL2, a member of the Plant Intracellular Ras-group-related LRRs (Leucine rich repeat proteins). PIRLs are a distinct, plant-specific class of intracellular LRRs that likely mediate protein interactions, possibly in the context of signal transduction.	plant intracellular ras group-related LRR 2 (PIRL2); CONTAINS InterPro DOMAIN/s: Leucine-rich repeat, typical subtype (InterPro:IPR003591), Leucine-rich repeat (InterPro:IPR001611); BEST Arabidopsis thaliana protein match is: plant intracellular ras group-related LRR 3 (TAIR:AT1G12970.1); Has 88229 Blast hits to 35961 proteins in 1363 species: Archae - 28; Bacteria - 8944; Metazoa - 35427; Fungi …
BnaA02g29770D	348.182	2.0762	0.212982	9.74821	1.87749e-22	2.72247e-20	117	5.665	136	6.48	503	23.399	647	29.985		376.41	2.27791	0.167963	13.562	6.73184e-42	1.04621e-39	591	28.584	654	30.979	Na	Na	307	100	AT3G29240.1	317	100	80.13	protein_coding	AT3G29240	Protein of unknown function (DUF179)	Na	Protein of unknown function (DUF179); FUNCTIONS IN: molecular_function unknown; INVOLVED IN: biological_process unknown; LOCATED IN: chloroplast thylakoid lumen, chloroplast; EXPRESSED IN: 22 plant structures; EXPRESSED DURING: 13 growth stages; CONTAINS InterPro DOMAIN/s: Protein of unknown function DUF179 (InterPro:IPR003774); BEST Arabidopsis thaliana protein match is: Protein of unknown funct…
BnaA02g30740D	2828.93	1.91853	0.153266	12.5176	5.98111e-36	2.15348e-33	1196	23.566	1125	21.813	5026	95.142	4040	76.191		2590.34	1.82294	0.0828835	21.994	3.28598e-107	2.97754e-104	4104	80.773	3897	75.116	GO:0005975	Na	772	100	AT5G49360.1	774	100	91.86	protein_coding	BXL1	beta-xylosidase 1	Encodes a bifunctional {beta}-D-xylosidase/{alpha}-L-arabinofuranosidase required for pectic arabinan modification. Located in the extracellular matrix. Gene is expressed specifically in tissues undergoing secondary wall thickening. This is a member of glycosyl hydrolase family 3 and has six other closely related members.	beta-xylosidase 1 (BXL1); FUNCTIONS IN: alpha-N-arabinofuranosidase activity, hydrolase activity, hydrolyzing O-glycosyl compounds; INVOLVED IN: seed coat development; LOCATED IN: apoplast, plant-type cell wall; EXPRESSED IN: 25 plant structures; EXPRESSED DURING: 13 growth stages; CONTAINS InterPro DOMAIN/s: Glycoside hydrolase, family 3, N-terminal (InterPro:IPR001764), Glycoside hydrolase, fam…
BnaA02g31000D	559.88	2.65056	0.192384	13.7774	3.48452e-43	1.77332e-40	144	3.677	146	3.668	866	21.243	1100	26.882		328.223	1.8054	0.168782	10.6966	1.05529e-26	8.3706e-25	511	13.033	507	12.664	GO:0003700;GO:0043565	Na	315	100	AT5G28770.2	314	100	78.9	protein_coding	BZO2H3	bZIP transcription factor family protein	bZIP protein BZO2H3 mRNA, partial cds	BZO2H3; FUNCTIONS IN: DNA binding, protein heterodimerization activity, sequence-specific DNA binding transcription factor activity; INVOLVED IN: regulation of transcription, DNA-dependent; EXPRESSED IN: 22 plant structures; EXPRESSED DURING: 13 growth stages; CONTAINS InterPro DOMAIN/s: Basic-leucine zipper (bZIP) transcription factor (InterPro:IPR004827), bZIP transcription factor, bZIP-1 (Inte…
BnaA02g31920D	189.046	1.38183	0.254943	5.42014	5.95522e-08	1.82192e-06	100	8.016	100	7.888	225	17.328	337	25.856		190.955	1.457	0.223738	6.51205	7.41324e-11	1.95427e-09	235	18.817	328	25.721	GO:0005515	Na	150	100	AT5G11440.1	155	100	53.8	protein_coding	CID5	CTC-interacting domain 5	Interacts with PAB (poly A binding protein) in yeast two hybrid experiments. Contains PAM2 motif, a PABC interacting domain.	CTC-interacting domain 5 (CID5); CONTAINS InterPro DOMAIN/s: Ubiquitin system component Cue (InterPro:IPR003892); BEST Arabidopsis thaliana protein match is: CTC-interacting domain 6 (TAIR:AT5G25540.1); Has 1807 Blast hits to 1807 proteins in 277 species: Archae - 0; Bacteria - 0; Metazoa - 736; Fungi - 347; Plants - 385; Viruses - 0; Other Eukaryotes - 339 (source: NCBI BLink).
BnaA02g32190D	440.94	1.9166	0.18694	10.2525	1.15332e-24	1.98187e-22	170	4.271	187	4.624	687	16.583	732	17.604		291.419	1.18898	0.173647	6.84715	7.53357e-12	2.1901e-10	394	9.888	414	10.176	GO:0005506;GO:0009055;GO:0020037;GO:0055114	K00517	496	100	AT5G25120.1	496	100	80.85	protein_coding	CYP71B11	ytochrome p450, family 71, subfamily B, polypeptide 11	putative cytochrome P450	ytochrome p450, family 71, subfamily B, polypeptide 11 (CYP71B11); FUNCTIONS IN: electron carrier activity, monooxygenase activity, iron ion binding, oxygen binding, heme binding; INVOLVED IN: oxidation reduction; LOCATED IN: plasma membrane; EXPRESSED IN: 7 plant structures; EXPRESSED DURING: 6 growth stages; CONTAINS InterPro DOMAIN/s: Cytochrome P450 (InterPro:IPR001128), Cytochrome P450, E-cl…
BnaA02g32910D	29.3147	1.61521	0.431826	3.74043	0.000183709	0.00253808	8	0.558	13	0.892	53	3.55	44	2.936		37.2407	2.04998	0.405179	5.05946	4.20455e-07	6.76855e-06	64	4.457	63	4.297	Na	Na	218	100	AT5G23370.1	219	99.54	81.65	protein_coding	AT5G23370	GRAM domain-containing protein / ABA-responsive protein-related	Na	GRAM domain-containing protein / ABA-responsive protein-related; CONTAINS InterPro DOMAIN/s: GRAM (InterPro:IPR004182); BEST Arabidopsis thaliana protein match is: GRAM domain-containing protein / ABA-responsive protein-related (TAIR:AT5G23350.1); Has 1807 Blast hits to 1807 proteins in 277 species: Archae - 0; Bacteria - 0; Metazoa - 736; Fungi - 347; Plants - 385; Viruses - 0; Other Eukaryotes …
BnaA02g32920D	54.5727	1.09839	0.364943	3.00976	0.0026145	0.023614	32	2.139	31	2.039	60	3.853	97	6.206		53.0153	1.10234	0.346863	3.17803	0.00148279	0.0109933	66	4.407	83	5.428	Na	Na	218	100	AT5G23370.1	219	100	77.63	protein_coding	AT5G23370	GRAM domain-containing protein / ABA-responsive protein-related	Na	GRAM domain-containing protein / ABA-responsive protein-related; CONTAINS InterPro DOMAIN/s: GRAM (InterPro:IPR004182); BEST Arabidopsis thaliana protein match is: GRAM domain-containing protein / ABA-responsive protein-related (TAIR:AT5G23350.1); Has 1807 Blast hits to 1807 proteins in 277 species: Archae - 0; Bacteria - 0; Metazoa - 736; Fungi - 347; Plants - 385; Viruses - 0; Other Eukaryotes …
BnaA02g33920D	899.887	1.55554	0.155582	9.99816	1.55255e-23	2.44559e-21	455	10.638	446	10.261	1372	30.816	1351	30.231		706.477	1.12776	0.119102	9.46879	2.83107e-21	1.67613e-19	959	22.395	965	22.07	GO:0003824;GO:0005975	Na	741	100	AT5G63800.1	718	100	83.67	protein_coding	MUM2	Glycosyl hydrolase family 35 protein	Involved in mucilage formation. Mutants form columella and outer cell wall architecture of the mucilage cells resembles wild-type. However, mum2 seeds completely lack seed coat mucilage. This mutation appears to represent a later step in the development of this cell-type. Encodes a beta-galactosidase involved in seed coat mucilage biosynthesis. Member of Glycoside Hydrolase Family 35	MUCILAGE-MODIFIED 2 (MUM2); FUNCTIONS IN: beta-galactosidase activity; INVOLVED IN: plant-type cell wall modification, mucilage biosynthetic process involved in seed coat development; LOCATED IN: apoplast, cell wall; EXPRESSED IN: 26 plant structures; EXPRESSED DURING: 13 growth stages; CONTAINS InterPro DOMAIN/s: Glycoside hydrolase, family 35, conserved site (InterPro:IPR019801), Glycoside hydr…
BnaA02g34070D	18.1384	2.26154	0.479281	4.71862	2.37449e-06	5.32069e-05	2	0.09	2	0.088	38	1.634	31	1.328		11.8518	1.72127	0.490251	3.51099	0.000446434	0.00385266	22	0.984	21	0.92	GO:0004601;GO:0006979;GO:0020037;GO:0055114	K00430	327	100	AT5G64120.1	328	100	84.76	protein_coding	AT5G64120	Peroxidase superfamily protein	Encodes a cell wall bound peroxidase that is induced by hypo-osmolarity and is involved in the lignification of cell walls.	Peroxidase superfamily protein; FUNCTIONS IN: peroxidase activity; INVOLVED IN: defense response to fungus, N-terminal protein myristoylation, respiratory burst; LOCATED IN: apoplast, cell wall, membrane; EXPRESSED IN: 17 plant structures; EXPRESSED DURING: 10 growth stages; CONTAINS InterPro DOMAIN/s: Haem peroxidase (InterPro:IPR010255), Plant peroxidase (InterPro:IPR000823), Peroxidases heam-l…
BnaA02g34690D	53.6411	3.6358	0.418444	8.68887	3.66064e-18	3.71163e-16	2	0.09	4	0.176	105	4.523	105	4.506		23.9453	2.48349	0.46061	5.39175	6.97742e-08	1.26108e-06	40	1.792	49	2.149	Na	Na	369	99.19	AT5G66740.1	370	98.92	93.72	protein_coding	AT5G66740	Protein of unknown function (DUF620)	Na	Protein of unknown function (DUF620); CONTAINS InterPro DOMAIN/s: Protein of unknown function DUF620 (InterPro:IPR006873); BEST Arabidopsis thaliana protein match is: Protein of unknown function (DUF620) (TAIR:AT1G75160.1); Has 213 Blast hits to 212 proteins in 19 species: Archae - 0; Bacteria - 2; Metazoa - 0; Fungi - 0; Plants - 211; Viruses - 0; Other Eukaryotes - 0 (source: NCBI BLink).
BnaA02g34710D	25.8087	1.30722	0.439001	2.97771	0.00290411	0.0257291	10	0.792	13	1.014	35	2.664	46	3.489		23.3097	1.18918	0.440549	2.69932	0.0069482	0.0404381	34	2.691	36	2.791	GO:0000976;GO:0003677;GO:0003700;GO:0005634;GO:0043565	K09338	231	99.13	AT5G66700.1	228	100	74.24	protein_coding	HB53	homeobox 53	Encodes a homeodomain protein. Member of HD-ZIP 1 family, most closely related to HB5. AtHB53 is auxin-inducible and its induction is inhibited by cytokinin, especially in roots therefore may be involved in root development.	homeobox 53 (HB53); FUNCTIONS IN: DNA binding, sequence-specific DNA binding transcription factor activity; INVOLVED IN: response to auxin stimulus, regulation of transcription, DNA-dependent, root development; LOCATED IN: nucleus; EXPRESSED IN: 16 plant structures; EXPRESSED DURING: 8 growth stages; CONTAINS InterPro DOMAIN/s: Homeobox, conserved site (InterPro:IPR017970), Homeobox (InterPro:IPR…
BnaA02g34940D	184.492	1.88603	0.244436	7.71583	1.20197e-14	8.58525e-13	81	2.244	66	1.799	297	7.904	299	7.927		151.975	1.58961	0.235315	6.75524	1.42594e-11	4.0378e-10	233	6.447	226	6.124	GO:0006812;GO:0015299;GO:0016021;GO:0055085	Na	582	96.56	AT5G11800.1	597	94.14	89.86	protein_coding	KEA6	K+ efflux antiporter 6	member of Putative potassium proton antiporter family	K+ efflux antiporter 6 (KEA6); FUNCTIONS IN: potassium:hydrogen antiporter activity, potassium ion transmembrane transporter activity; INVOLVED IN: potassium ion transport, cation transport, transmembrane transport; LOCATED IN: membrane; EXPRESSED IN: 22 plant structures; EXPRESSED DURING: 13 growth stages; CONTAINS InterPro DOMAIN/s: Cation/H+ exchanger (InterPro:IPR006153); BEST Arabidopsis tha…
BnaA02g35410D	603.53	1.63721	0.191087	8.5679	1.0539e-17	1.02348e-15	281	6.851	290	6.958	1065	24.946	793	18.506		564.421	1.57817	0.132703	11.8926	1.29394e-32	1.35375e-30	832	20.263	849	20.25	GO:0055085	Na	753	100	AT5G55930.1	755	100	91.8	protein_coding	OPT1	oligopeptide transporter 1	oligopeptide transporter	oligopeptide transporter 1 (OPT1); CONTAINS InterPro DOMAIN/s: Tetrapeptide transporter, OPT1/isp4 (InterPro:IPR004648), Oligopeptide transporter OPT superfamily (InterPro:IPR004813); BEST Arabidopsis thaliana protein match is: oligopeptide transporter 5 (TAIR:AT4G26590.1); Has 1807 Blast hits to 1807 proteins in 277 species: Archae - 0; Bacteria - 0; Metazoa - 736; Fungi - 347; Plants - 385; Vir…
BnaA02g35730D	515.726	1.06616	0.19076	5.58903	2.28346e-08	7.50385e-07	337	8.931	321	8.371	802	20.42	616	15.626		504.291	1.07507	0.136693	7.8648	3.69673e-15	1.44894e-13	678	17.948	681	17.656	GO:0005215;GO:0006810;GO:0016020	Na	591	100	AT1G69870.1	620	95.81	87.04	protein_coding	NRT1.7	nitrate transporter 1.7	Encodes a low affinity nitrate transporter NRT1.7. Expressed in phloem. Responsible for source-to-sink remobilization of nitrate.	nitrate transporter 1.7 (NRT1.7); FUNCTIONS IN: low affinity nitrate transmembrane transporter activity, transporter activity; INVOLVED IN: oligopeptide transport, response to salt stress, nitrate transport, low affinity nitrate transport; LOCATED IN: plasma membrane, membrane; EXPRESSED IN: 23 plant structures; EXPRESSED DURING: 13 growth stages; CONTAINS InterPro DOMAIN/s: Oligopeptide transpor…
BnaA02g35970D	25.8152	1.36455	0.439189	3.10698	0.00189007	0.0180896	13	0.654	9	0.445	38	1.835	44	2.117		34.2031	1.86173	0.410246	4.53808	5.67693e-06	7.55915e-05	58	2.913	56	2.754	GO:0000166	Na	312	99.68	AT1G75280.1	310	100	71.38	protein_coding	AT1G75280	NmrA-like negative transcriptional regulator family protein	isoflavone reductase, putative, identical to SP:P52577 Isoflavone reductase homolog P3 (EC 1.3.1.-) {Arabidopsis thaliana}; contains Pfam profile PF02716: isoflavone reductase. Involved in response to oxidative stress.	NmrA-like negative transcriptional regulator family protein; FUNCTIONS IN: binding, catalytic activity; INVOLVED IN: response to oxidative stress, response to cadmium ion, response to cyclopentenone; LOCATED IN: plasma membrane; EXPRESSED IN: 26 plant structures; EXPRESSED DURING: 13 growth stages; CONTAINS InterPro DOMAIN/s: NAD(P)-binding domain (InterPro:IPR016040), NmrA-like (InterPro:IPR0080…
BnaA02g36210D	427.735	1.00218	0.183299	5.46746	4.5654e-08	1.42893e-06	275	5.876	289	6.077	553	11.352	606	12.394		435.285	1.08683	0.145158	7.48721	7.03505e-14	2.45822e-12	582	12.422	595	12.438	Na	Na	448	100	AT1G79270.1	528	95.64	75.84	protein_coding	ECT8	evolutionarily conserved C-terminal region 8	Na	evolutionarily conserved C-terminal region 8 (ECT8); CONTAINS InterPro DOMAIN/s: YTH domain (InterPro:IPR007275); BEST Arabidopsis thaliana protein match is: evolutionarily conserved C-terminal region 6 (TAIR:AT3G17330.1); Has 30201 Blast hits to 17322 proteins in 780 species: Archae - 12; Bacteria - 1396; Metazoa - 17338; Fungi - 3422; Plants - 5037; Viruses - 0; Other Eukaryotes - 2996 (source:…
BnaA02g36540D	86.1908	1.02141	0.307356	3.32323	0.000889829	0.00964884	58	1.589	50	1.348	131	3.448	108	2.832		120.899	1.70367	0.258425	6.59253	4.32408e-11	1.16814e-09	179	4.899	195	5.226	GO:0004672;GO:0004674;GO:0004713;GO:0005524;GO:0006468;GO:0030246	Na	670	100	AT4G02420.1	669	100	74.89	protein_coding	AT4G02420	Concanavalin A-like lectin protein kinase family protein	Na	Concanavalin A-like lectin protein kinase family protein; FUNCTIONS IN: kinase activity; INVOLVED IN: protein amino acid phosphorylation; LOCATED IN: endomembrane system; EXPRESSED IN: 21 plant structures; EXPRESSED DURING: 13 growth stages; CONTAINS InterPro DOMAIN/s: Legume lectin, beta chain (InterPro:IPR001220), Protein kinase, ATP binding site (InterPro:IPR017441), Serine/threonine-protein k…
BnaA02g37030D	7.45429	1.51371	0.485712	3.11647	0.00183031	0.0176164	1	0.035	0	0	16	0.543	13	0.44		6.06254	1.31947	0.479239	2.75327	0.00590033	0.0353121	12	0.424	11	0.38	GO:0004506;GO:0016021;GO:0050660;GO:0055114	K00511	519	99.81	AT5G24150.1	516	100	74.9	protein_coding	SQP1	FAD/NAD(P)-binding oxidoreductase family protein	squalene monooxygenase gene homolog	SQP1; FUNCTIONS IN: squalene monooxygenase activity; INVOLVED IN: sterol biosynthetic process; LOCATED IN: endomembrane system, integral to membrane; EXPRESSED IN: 21 plant structures; EXPRESSED DURING: 12 growth stages; CONTAINS InterPro DOMAIN/s: Squalene epoxidase (InterPro:IPR013698); BEST Arabidopsis thaliana protein match is: squalene monoxygenase 6 (TAIR:AT5G24160.1); Has 1807 Blast hits t…
BnaA03g00170D	30.0232	1.29347	0.425259	3.0416	0.00235325	0.0216424	16	1.255	12	0.926	39	2.939	54	4.055		29.3141	1.29984	0.41981	3.09625	0.00195985	0.0139109	39	3.056	50	3.837	Na	Na	129	100	AT1G52565.1	129	100	83.46	protein_coding	AT1G52565	Na	Na	unknown protein; FUNCTIONS IN: molecular_function unknown; INVOLVED IN: biological_process unknown; LOCATED IN: endomembrane system; BEST Arabidopsis thaliana protein match is: unknown protein (TAIR:AT3G15760.1); Has 35333 Blast hits to 34131 proteins in 2444 species: Archae - 798; Bacteria - 22429; Metazoa - 974; Fungi - 991; Plants - 531; Viruses - 0; Other Eukaryotes - 9610 (source: NCBI BLink…
BnaA03g01570D	92.3003	4.30715	0.390321	11.0349	2.59375e-28	6.0743e-26	3	0.138	4	0.181	154	6.794	211	9.274		36.3316	3.02161	0.432207	6.99112	2.72694e-12	8.2834e-11	65	2.981	72	3.234	GO:0030410;GO:0030418	K05953	320	100	AT5G04950.1	320	100	93.44	protein_coding	NAS1	nicotianamine synthase 1	Encodes a nicotianamide synthase.	nicotianamine synthase 1 (NAS1); CONTAINS InterPro DOMAIN/s: Nicotianamine synthase (InterPro:IPR004298); BEST Arabidopsis thaliana protein match is: nicotianamine synthase 2 (TAIR:AT5G56080.1); Has 1807 Blast hits to 1807 proteins in 277 species: Archae - 0; Bacteria - 0; Metazoa - 736; Fungi - 347; Plants - 385; Viruses - 0; Other Eukaryotes - 339 (source: NCBI BLink).
BnaA03g02820D	215.694	2.87774	0.249748	11.5226	1.0154e-30	2.81371e-28	48	2.495	43	2.199	354	17.678	424	21.095		126.722	2.06146	0.261031	7.89738	2.84831e-15	1.12965e-13	221	11.475	192	9.763	GO:0003677;GO:0003700;GO:0005634;GO:0046983	Na	197	100	AT5G10140.1	196	100	82.83	protein_coding	FLC	K-box region and MADS-box transcription factor family protein	MADS-box protein encoded by FLOWERING LOCUS C - transcription factor that functions as a repressor of floral transition and contributes to temperature compensation of the circadian clock. Expression is downregulated during cold treatment. Vernalization, FRI and the autonomous pathway all influence the state of FLC chromatin. Both maternal and paternal alleles are reset by vernalization, but their…	FLOWERING LOCUS C (FLC); CONTAINS InterPro DOMAIN/s: Transcription factor, MADS-box (InterPro:IPR002100), Transcription factor, K-box (InterPro:IPR002487); BEST Arabidopsis thaliana protein match is: K-box region and MADS-box transcription factor family protein (TAIR:AT1G77080.4); Has 1807 Blast hits to 1807 proteins in 277 species: Archae - 0; Bacteria - 0; Metazoa - 736; Fungi - 347; Plants - 3…
BnaA03g04470D	250.991	1.99626	0.223258	8.94147	3.84025e-19	4.36165e-17	87	2.894	103	3.371	391	12.495	430	13.69		173.861	1.38104	0.220089	6.2749	3.49867e-10	8.56438e-09	259	8.606	245	7.972	GO:0005215;GO:0005886;GO:0016021;GO:0055085	Na	487	99.79	AT5G13740.1	486	100	88.89	protein_coding	ZIF1	zinc induced facilitator 1	Encodes ZIF1 (ZINC-INDUCED FACILITATOR1), a member of the Major Facilitator Superfamily (MFS) of membrane proteins which are found in all organisms and transport a wide range of small, organic molecules. Involved in a mechanism of Zn sequestration, possibly by transport of a Zn ligand or Zn-ligand complex into vacuoles.	zinc induced facilitator 1 (ZIF1); FUNCTIONS IN: carbohydrate transmembrane transporter activity, tetracycline:hydrogen antiporter activity, sugar:hydrogen symporter activity; INVOLVED IN: response to zinc ion, zinc ion homeostasis, response to nematode; LOCATED IN: plant-type vacuole membrane, membrane; EXPRESSED IN: 23 plant structures; EXPRESSED DURING: 13 growth stages; CONTAINS InterPro DOMA…
BnaA03g05010D	71.0103	1.30478	0.325669	4.00646	6.16351e-05	0.000974115	38	1.883	37	1.804	104	4.951	107	5.075		82.1812	1.60488	0.306377	5.23826	1.62094e-07	2.77662e-06	106	5.247	147	7.126	GO:0004672;GO:0004713;GO:0005524;GO:0006468	K08835	226	99.12	AT5G14720.1	674	33.23	84.82	protein_coding	AT5G14720	Protein kinase superfamily protein	Na	Protein kinase superfamily protein; FUNCTIONS IN: protein serine/threonine kinase activity, protein kinase activity, kinase activity, ATP binding; INVOLVED IN: protein amino acid phosphorylation; LOCATED IN: plasma membrane; EXPRESSED IN: 24 plant structures; EXPRESSED DURING: 15 growth stages; CONTAINS InterPro DOMAIN/s: Protein kinase, ATP binding site (InterPro:IPR017441), Protein kinase, cata…
BnaA03g05530D	48.1633	1.32598	0.371433	3.5699	0.000357115	0.00445148	21	0.824	27	1.042	70	2.638	76	2.853		46.0508	1.28416	0.370135	3.46944	0.000521538	0.00443001	57	2.233	79	3.031	GO:0005515	K15030	400	98	AT4G22390.1	402	97.51	63.27	protein_coding	AT4G22390	F-box associated ubiquitination effector family protein	Na	F-box associated ubiquitination effector family protein; CONTAINS InterPro DOMAIN/s: F-box associated interaction domain (InterPro:IPR017451); BEST Arabidopsis thaliana protein match is: F-box and associated interaction domains-containing protein (TAIR:AT4G12560.2); Has 30201 Blast hits to 17322 proteins in 780 species: Archae - 12; Bacteria - 1396; Metazoa - 17338; Fungi - 3422; Plants - 5037; V…
BnaA03g06490D	85.8982	1.55991	0.309639	5.03784	4.70806e-07	1.21969e-05	42	1.699	37	1.473	128	4.976	139	5.383		80.9567	1.50185	0.299809	5.00935	5.46145e-07	8.63591e-06	116	4.688	128	5.067	GO:0003677;GO:0003682	Na	365	100	AT5G17300.1	387	97.42	76.66	protein_coding	RVE1	Homeodomain-like superfamily protein	Myb-like transcription factor that regulates hypocotyl growth by regulating free auxin levels in a time-of-day specific manner.	REVEILLE 1 (RVE1); CONTAINS InterPro DOMAIN/s: SANT, DNA-binding (InterPro:IPR001005), Homeodomain-like (InterPro:IPR009057), Myb, DNA-binding (InterPro:IPR014778), HTH transcriptional regulator, Myb-type, DNA-binding (InterPro:IPR017930), Myb-like DNA-binding domain, SHAQKYF class (InterPro:IPR006447); BEST Arabidopsis thaliana protein match is: Homeodomain-like superfamily protein (TAIR:AT5G372…
BnaA03g07130D	62.8068	1.19487	0.338969	3.52502	0.000423447	0.0051545	37	1.68	33	1.474	87	3.794	96	4.171		62.3413	1.22653	0.326607	3.75536	0.000173092	0.001674	87	3.945	92	4.085	Na	Na	404	100	AT5G18470.1	413	100	73.03	protein_coding	AT5G18470	Curculin-like (mannose-binding) lectin family protein	Na	Curculin-like (mannose-binding) lectin family protein; FUNCTIONS IN: sugar binding; INVOLVED IN: response to karrikin; LOCATED IN: plant-type cell wall; EXPRESSED IN: 22 plant structures; EXPRESSED DURING: 12 growth stages; CONTAINS InterPro DOMAIN/s: Curculin-like (mannose-binding) lectin (InterPro:IPR001480); BEST Arabidopsis thaliana protein match is: lectin protein kinase family protein (TAIR…
BnaA03g07240D	484.745	1.45954	0.180157	8.10153	5.42745e-16	4.47443e-14	265	7.87	242	7.072	743	21.2	702	19.955		420.472	1.23055	0.150365	8.18374	2.75166e-16	1.17782e-14	601	17.829	572	16.618	GO:0000272;GO:0003824;GO:0005975;GO:0016161	Na	530	100	AT5G18670.1	536	100	86.03	protein_coding	BMY3	beta-amylase 3	putative beta-amylase BMY3 (BMY3)	beta-amylase 3 (BMY3); FUNCTIONS IN: cation binding, beta-amylase activity, catalytic activity; INVOLVED IN: cellulose biosynthetic process, carbohydrate metabolic process, polysaccharide catabolic process; EXPRESSED IN: 23 plant structures; EXPRESSED DURING: 13 growth stages; CONTAINS InterPro DOMAIN/s: Glycoside hydrolase, family 14 (InterPro:IPR001554), Glycoside hydrolase, catalytic core (Int…
BnaA03g07520D	260.616	1.5477	0.218916	7.06984	1.55117e-12	9.00206e-11	135	6.837	121	6.03	361	17.564	433	20.989		229.299	1.35768	0.195299	6.95183	3.60583e-12	1.07756e-10	311	15.732	349	17.29	Na	Na	152	100	AT5G19190.1	154	99.35	79.74	protein_coding	AT5G19190	Na	Na	unknown protein; BEST Arabidopsis thaliana protein match is: unknown protein (TAIR:AT3G06070.1); Has 1807 Blast hits to 1807 proteins in 277 species: Archae - 0; Bacteria - 0; Metazoa - 736; Fungi - 347; Plants - 385; Viruses - 0; Other Eukaryotes - 339 (source: NCBI BLink).
BnaA03g08390D	707.708	1.68083	0.165552	10.1529	3.21775e-24	5.35553e-22	345	11.056	315	9.933	1107	34.082	1083	33.218		548.913	1.24249	0.134568	9.23312	2.62852e-20	1.47147e-18	742	23.751	792	24.829	Na	Na	520	88.85	AT5G22090.1	463	99.78	69.91	protein_coding	AT5G22090	Protein of unknown function (DUF3049)	Na	Protein of unknown function (DUF3049); FUNCTIONS IN: molecular_function unknown; INVOLVED IN: biological_process unknown; LOCATED IN: chloroplast; CONTAINS InterPro DOMAIN/s: Protein of unknown function DUF3049 (InterPro:IPR021410); BEST Arabidopsis thaliana protein match is: Protein of unknown function (DUF3049) (TAIR:AT4G02810.1); Has 1373 Blast hits to 1137 proteins in 167 species: Archae - 0;…
BnaA03g09270D	159.566	2.11024	0.27441	7.69008	1.47038e-14	1.0418e-12	65	3.688	43	2.401	233	12.701	302	16.401		109.293	1.5104	0.275261	5.48715	4.08471e-08	7.65429e-07	160	9.068	168	9.325	GO:0003677;GO:0003682	K09422	242	96.28	AT5G59780.3	235	99.15	92.27	protein_coding	MYB59	myb domain protein 59	Encodes a putative transcription factor (MYB59).	myb domain protein 59 (MYB59); FUNCTIONS IN: DNA binding, sequence-specific DNA binding transcription factor activity; INVOLVED IN: response to cadmium ion, regulation of transcription, DNA-dependent, response to chitin, response to salicylic acid stimulus; LOCATED IN: nucleus; EXPRESSED IN: 20 plant structures; EXPRESSED DURING: 9 growth stages; CONTAINS InterPro DOMAIN/s: SANT, DNA-binding (Int…
BnaA03g09610D	34.494	1.71649	0.416192	4.12428	3.71904e-05	0.000626872	14	1.17	10	0.822	50	4.014	65	5.199		31.632	1.62781	0.415365	3.91899	8.89223e-05	0.000923458	47	3.923	55	4.496	Na	Na	132	100	AT5G59080.1	135	100	82.22	protein_coding	AT5G59080	Na	Na	unknown protein; FUNCTIONS IN: molecular_function unknown; INVOLVED IN: response to oxidative stress; LOCATED IN: chloroplast; EXPRESSED IN: 18 plant structures; EXPRESSED DURING: 9 growth stages; BEST Arabidopsis thaliana protein match is: unknown protein (TAIR:AT3G46880.1); Has 1807 Blast hits to 1807 proteins in 277 species: Archae - 0; Bacteria - 0; Metazoa - 736; Fungi - 347; Plants - 385; V…
BnaA03g10550D	241.886	2.07168	0.223365	9.27489	1.77802e-20	2.21946e-18	87	4.451	88	4.43	409	20.103	390	19.097		332.434	2.65671	0.187265	14.1869	1.10504e-45	2.02321e-43	511	26.114	636	31.831	GO:0003824;GO:0005975	Na	325	99.38	AT5G56870.1	724	44.61	95.05	protein_coding	BGAL4	beta-galactosidase 4	Na	beta-galactosidase 4 (BGAL4); FUNCTIONS IN: beta-galactosidase activity; INVOLVED IN: lactose catabolic process, using glucoside 3-dehydrogenase, carbohydrate metabolic process, lactose catabolic process via UDP-galactose, lactose catabolic process; LOCATED IN: endomembrane system; EXPRESSED IN: 25 plant structures; EXPRESSED DURING: 12 growth stages; CONTAINS InterPro DOMAIN/s: Glycoside hydrola…
BnaA03g10740D	23.57	1.65161	0.452081	3.65336	0.000258833	0.00339343	8	0.86	7	0.741	33	3.408	47	4.836		22.5888	1.6272	0.451504	3.60395	0.000313421	0.00282279	30	3.222	45	4.733	Na	Na	170	100	AT5G56550.1	172	100	68	protein_coding	OXS3	oxidative stress 3	Encodes OXIDATIVE STRESS 3 (OXS3)&#65292; involved in tolerance to heavy metals and oxidative stress.	OXIDATIVE STRESS 3 (OXS3); BEST Arabidopsis thaliana protein match is: unknown protein (TAIR:AT4G26288.1); Has 1807 Blast hits to 1807 proteins in 277 species: Archae - 0; Bacteria - 0; Metazoa - 736; Fungi - 347; Plants - 385; Viruses - 0; Other Eukaryotes - 339 (source: NCBI BLink).
BnaA03g11670D	28.5507	1.8222	0.435321	4.18587	2.84074e-05	0.000495048	10	0.863	7	0.595	47	3.897	51	4.213		22.0917	1.46534	0.449646	3.25887	0.00111857	0.0086094	33	2.845	38	3.208	GO:0003743;GO:0006413	K03113	112	100	AT5G54940.1	112	100	90.18	protein_coding	AT5G54940	Translation initiation factor SUI1 family protein	Na	Translation initiation factor SUI1 family protein; FUNCTIONS IN: translation initiation factor activity; INVOLVED IN: translational initiation, translation; LOCATED IN: cellular_component unknown; EXPRESSED IN: 24 plant structures; EXPRESSED DURING: 15 growth stages; CONTAINS InterPro DOMAIN/s: Translation initiation factor SUI1 (InterPro:IPR001950), Eukaryotic translation initiation factor SUI1 …
BnaA03g11920D	64.4949	2.14763	0.366273	5.86346	4.53308e-09	1.66382e-07	23	1.342	14	0.804	88	4.934	135	7.541		47.9156	1.7256	0.375562	4.59472	4.33331e-06	5.86946e-05	65	3.789	89	5.081	Na	Na	314	100	AT5G54300.1	326	100	68.28	protein_coding	AT5G54300	Protein of unknown function (DUF761)	Na	Protein of unknown function (DUF761); FUNCTIONS IN: molecular_function unknown; INVOLVED IN: biological_process unknown; LOCATED IN: endomembrane system; EXPRESSED IN: 16 plant structures; EXPRESSED DURING: 9 growth stages; CONTAINS InterPro DOMAIN/s: Protein of unknown function DUF761, plant (InterPro:IPR008480); BEST Arabidopsis thaliana protein match is: Protein of unknown function (DUF761) (T…
BnaA03g13140D	275.362	1.48124	0.444296	3.3339	0.00085636	0.00934912	91	6.692	121	8.756	269	19.004	630	44.341		182.738	1.26927	0.21913	5.7923	6.94276e-09	1.44145e-07	260	19.097	258	18.559	GO:0006869;GO:0008289	Na	110	100	AT5G59320.1	115	97.39	80.36	protein_coding	LTP3	lipid transfer protein 3	Predicted to encode a PR (pathogenesis-related) protein. Belongs to the lipid transfer protein (PR-14) family with the following members: At2g38540/LTP1, At2g38530/LTP2, At5g59320/LTP3, At5g59310/LTP4, At3g51600/LTP5, At3g08770/LTP6, At2g15050/LTP7, At2g18370/LTP8, At2g15325/LTP9, At5g01870/LTP10, At4g33355/LTP11, At3g51590/LTP12, At5g44265/LTP13, At5g62065/LTP14, At4g08530/LTP15.	lipid transfer protein 3 (LTP3); FUNCTIONS IN: lipid binding; INVOLVED IN: response to water deprivation, response to abscisic acid stimulus; LOCATED IN: cell wall, apoplast; EXPRESSED IN: 22 plant structures; EXPRESSED DURING: 11 growth stages; CONTAINS InterPro DOMAIN/s: Bifunctional inhibitor/plant lipid transfer protein/seed storage (InterPro:IPR016140), Plant lipid transfer protein/seed stor…
BnaA03g13660D	19.8565	1.83426	0.471645	3.88907	0.000100628	0.00149438	2	0.078	7	0.269	32	1.202	39	1.46		22.9449	2.0999	0.460524	4.55981	5.12005e-06	6.85521e-05	44	1.719	38	1.454	GO:0004672;GO:0004674;GO:0004713;GO:0005524;GO:0006468	Na	469	99.15	AT2G30040.1	463	100	73.55	protein_coding	MAPKKK14	mitogen-activated protein kinase kinase kinase 14	member of MEKK subfamily	mitogen-activated protein kinase kinase kinase 14 (MAPKKK14); FUNCTIONS IN: protein serine/threonine kinase activity, protein kinase activity, kinase activity, ATP binding; INVOLVED IN: protein amino acid phosphorylation; EXPRESSED IN: 21 plant structures; EXPRESSED DURING: 11 growth stages; CONTAINS InterPro DOMAIN/s: Protein kinase, ATP binding site (InterPro:IPR017441), Protein kinase, catalyt…
BnaA03g14030D	426.06	3.42387	0.209219	16.365	3.39817e-60	4.18268e-57	60	1.75	71	2.038	766	21.463	819	22.862		257.855	2.68997	0.20544	13.0937	3.57676e-39	4.9411e-37	412	12.002	482	13.752	GO:0005515	Na	565	100	AT2G30520.1	593	100	81.45	protein_coding	RPT2	Phototropic-responsive NPH3 family protein	light inducible root phototropism 2 encoding a signal transducer of the phototropic response in Arabidopsis	ROOT PHOTOTROPISM 2 (RPT2); FUNCTIONS IN: signal transducer activity; INVOLVED IN: phototropism; LOCATED IN: nucleus; EXPRESSED IN: 22 plant structures; EXPRESSED DURING: 13 growth stages; CONTAINS InterPro DOMAIN/s: NPH3 (InterPro:IPR004249), BTB/POZ (InterPro:IPR013069), BTB/POZ fold (InterPro:IPR011333), BTB/POZ-like (InterPro:IPR000210); BEST Arabidopsis thaliana protein match is: Phototropic…
BnaA03g14850D	288.27	2.07163	0.213198	9.71696	2.55283e-22	3.66162e-20	113	1.954	97	1.651	468	7.776	483	7.995		219.491	1.63757	0.202466	8.08816	6.05726e-16	2.526e-14	345	5.96	320	5.414	Na	Na	774	94.57	AT2G32240.1	1333	54.91	47.13	protein_coding	AT2G32240	Na	Na	FUNCTIONS IN: molecular_function unknown; INVOLVED IN: response to cadmium ion; LOCATED IN: plasma membrane; EXPRESSED IN: 25 plant structures; EXPRESSED DURING: 13 growth stages; CONTAINS InterPro DOMAIN/s: Prefoldin (InterPro:IPR009053); BEST Arabidopsis thaliana protein match is: unknown protein (TAIR:AT1G05320.3); Has 470429 Blast hits to 168274 proteins in 4282 species: Archae - 6896; Bacter…
BnaA03g17030D	109.839	1.59239	0.298675	5.33152	9.73933e-08	2.86533e-06	46	2.204	54	2.546	201	9.253	141	6.467		97.527	1.44145	0.279462	5.15794	2.49677e-07	4.16481e-06	152	7.275	137	6.422	GO:0005215;GO:0006810;GO:0016020	K09872	285	100	AT2G37170.1	285	100	93.33	protein_coding	PIP2B	plasma membrane intrinsic protein 2	a member of the plasma membrane intrinsic protein subfamily PIP2. localizes to the plasma membrane and exhibits water transport activity in Xenopus oocyte. expressed specifically in the vascular bundles and protein level increases slightly during leaf dev	plasma membrane intrinsic protein 2 (PIP2B); FUNCTIONS IN: water channel activity; INVOLVED IN: response to water deprivation, response to salt stress, transport, water transport; LOCATED IN: plasma membrane, chloroplast, membrane; EXPRESSED IN: root, cultured cell, callus; EXPRESSED DURING: seedling growth; CONTAINS InterPro DOMAIN/s: Major intrinsic protein, conserved site (InterPro:IPR022357),…
BnaA03g17390D	24.5799	1.78543	0.45029	3.96507	7.33732e-05	0.00113683	5	1.178	9	2.087	41	9.284	44	9.926		18.3329	1.3836	0.465506	2.97225	0.00295625	0.0197361	29	6.827	30	6.917	Na	Na	77	100	AT2G37750.1	82	100	62.2	protein_coding	AT2G37750	Na	Na	unknown protein; Has 21 Blast hits to 21 proteins in 7 species: Archae - 0; Bacteria - 0; Metazoa - 0; Fungi - 0; Plants - 21; Viruses - 0; Other Eukaryotes - 0 (source: NCBI BLink).
BnaA03g18480D	176.964	1.12075	0.270126	4.14899	3.33951e-05	0.000570162	101	2.87	113	3.159	310	8.462	188	5.113		183.242	1.26091	0.2123	5.93929	2.86252e-09	6.25404e-08	262	7.436	256	7.116	GO:0016021;GO:0055085	Na	579	100	AT2G39210.1	601	100	84.22	protein_coding	AT2G39210	Major facilitator superfamily protein	Na	Major facilitator superfamily protein; FUNCTIONS IN: molecular_function unknown; INVOLVED IN: transmembrane transport; LOCATED IN: cellular_component unknown; EXPRESSED IN: 22 plant structures; EXPRESSED DURING: 13 growth stages; CONTAINS InterPro DOMAIN/s: Nodulin-like (InterPro:IPR010658), Major facilitator superfamily MFS-1 (InterPro:IPR011701), Major facilitator superfamily, general substrate…
BnaA03g19130D	263.534	1.19279	0.218437	5.46058	4.7457e-08	1.48012e-06	143	6.729	170	7.872	404	18.264	344	15.494		266.412	1.2647	0.187039	6.76165	1.36425e-11	3.87543e-10	346	16.263	406	18.69	GO:0005576;GO:0009664	Na	257	100	AT2G40610.1	253	100	91.44	protein_coding	EXPA8	expansin A8	member of Alpha-Expansin Gene Family. Naming convention from the Expansin Working Group (Kende et al, 2004. Plant Mol Bio). Involved in the formation of nematode-induced syncytia in roots of Arabidopsis thaliana.	expansin A8 (EXPA8); INVOLVED IN: plant-type cell wall modification involved in multidimensional cell growth, syncytium formation, unidimensional cell growth, plant-type cell wall loosening; LOCATED IN: endomembrane system, extracellular region; EXPRESSED IN: 21 plant structures; EXPRESSED DURING: 10 growth stages; CONTAINS InterPro DOMAIN/s: Pollen allergen, N-terminal (InterPro:IPR014734), Rare…
BnaA03g19450D	608.361	1.35923	0.202733	6.70453	2.02062e-11	1.02438e-09	301	23.955	365	28.584	725	55.432	1061	80.818		559.983	1.26297	0.138784	9.10027	9.01053e-20	4.89057e-18	766	60.892	806	62.749	Na	Na	101	57.43	AT2G41420.1	98	59.18	86.21	protein_coding	WIH2	proline-rich family protein	Na	proline-rich family protein; LOCATED IN: plasma membrane; EXPRESSED IN: 23 plant structures; EXPRESSED DURING: 15 growth stages; Has 12775 Blast hits to 6141 proteins in 617 species: Archae - 8; Bacteria - 1509; Metazoa - 4530; Fungi - 1572; Plants - 2511; Viruses - 428; Other Eukaryotes - 2217 (source: NCBI BLink).
BnaA03g19850D	20.8474	1.54114	0.460031	3.35008	0.000807892	0.00889336	6	0.131	8	0.172	31	0.649	39	0.814		18.8796	1.41406	0.465768	3.03597	0.00239763	0.016546	38	0.828	23	0.491	GO:0004672;GO:0004674;GO:0004713;GO:0005524;GO:0006468;GO:0048544	Na	842	100	AT1G65800.1	847	100	74.85	protein_coding	RK2	receptor kinase 2	encodes a putative receptor-like serine/threonine protein kinases that is similar to brassica self-incompatibility (S) locus. expressed in specifically in cotyledons, leaves, and sepals, in correlation with the maturation of these structures.	receptor kinase 2 (RK2); CONTAINS InterPro DOMAIN/s: Curculin-like (mannose-binding) lectin (InterPro:IPR001480), Apple-like (InterPro:IPR003609), PAN-2 domain (InterPro:IPR013227), Protein kinase, ATP binding site (InterPro:IPR017441), S-locus receptor kinase, C-terminal (InterPro:IPR021820), Serine/threonine-protein kinase domain (InterPro:IPR002290), Serine-threonine/tyrosine-protein kinase (I…
BnaA03g20310D	48.3872	1.8615	0.381356	4.88126	1.0541e-06	2.54751e-05	17	0.898	16	0.832	69	3.502	93	4.702		51.2728	2.01775	0.363282	5.55424	2.78824e-08	5.32565e-07	81	4.274	90	4.651	GO:0004568;GO:0005975;GO:0006032;GO:0008061;GO:0016998	K01183	268	100	AT2G43590.1	264	100	87.69	protein_coding	AT2G43590	Chitinase family protein	Na	Chitinase family protein; FUNCTIONS IN: chitin binding, chitinase activity; INVOLVED IN: carbohydrate metabolic process, cell wall macromolecule catabolic process; LOCATED IN: endomembrane system; EXPRESSED IN: 7 plant structures; EXPRESSED DURING: LP.04 four leaves visible, 4 anthesis, C globular stage, LP.02 two leaves visible; CONTAINS InterPro DOMAIN/s: Chitin-binding, type 1, conserved site …
BnaA03g20510D	52.4148	2.47826	0.386813	6.40687	1.48533e-10	6.72489e-09	14	0.572	8	0.322	101	3.964	88	3.441		66.4976	2.91031	0.360606	8.07061	6.99483e-16	2.90565e-14	108	4.407	134	5.355	GO:0008152	K13691	449	100	AT2G43820.1	449	100	83.07	protein_coding	UGT74F2	UDP-glucosyltransferase 74F2	Induced by Salicylic acid, virus, fungus and bacteria.Involved in the tryptophan synthesis pathway. Independent of NPR1 for their induction by salicylic acid. UGT74F1 transfers UDP:glucose to salicylic acid (forming a glucoside (SAG) and a glucose ester (SGE)), benzoic acid, and athranilate in vitro. UGT74F2 shows a weak ability to catalyze the formation of the p-aminobenzoate-glucose ester in vi…	UDP-glucosyltransferase 74F2 (UGT74F2); CONTAINS InterPro DOMAIN/s: UDP-glucuronosyl/UDP-glucosyltransferase (InterPro:IPR002213); BEST Arabidopsis thaliana protein match is: UDP-glycosyltransferase 74 F1 (TAIR:AT2G43840.1); Has 8409 Blast hits to 8329 proteins in 546 species: Archae - 0; Bacteria - 818; Metazoa - 2323; Fungi - 31; Plants - 5038; Viruses - 125; Other Eukaryotes - 74 (source: NCBI…
BnaA03g21090D	599.681	1.13808	0.197685	5.75703	8.56065e-09	3.03273e-07	386	29.163	351	26.095	684	49.646	996	72.022		562.781	1.06884	0.132239	8.08269	6.33558e-16	2.64001e-14	756	57.051	758	56.021	Na	K08341	122	100	AT2G45170.1	122	100	93.44	protein_coding	ATG8E	AUTOPHAGY 8E	Involved in autophagy. Under nutrient starvation the protein localizes to autophagosomes.	AUTOPHAGY 8E (ATG8E); CONTAINS InterPro DOMAIN/s: Light chain 3 (LC3) (InterPro:IPR004241); BEST Arabidopsis thaliana protein match is: Ubiquitin-like superfamily protein (TAIR:AT4G16520.2); Has 30201 Blast hits to 17322 proteins in 780 species: Archae - 12; Bacteria - 1396; Metazoa - 17338; Fungi - 3422; Plants - 5037; Viruses - 0; Other Eukaryotes - 2996 (source: NCBI BLink).
BnaA03g21140D	23.1168	2.83659	0.475997	5.95925	2.53398e-09	9.73971e-08	2	0.072	0	0	53	1.841	38	1.315		26.0848	3.0484	0.4702	6.48319	8.98047e-11	2.34775e-09	62	2.24	39	1.38	GO:0004857;GO:0005618;GO:0030599;GO:0042545	K01051	445	100	AT2G45220.1	511	87.08	94.16	protein_coding	AT2G45220	Plant invertase/pectin methylesterase inhibitor superfamily	Na	Plant invertase/pectin methylesterase inhibitor superfamily; FUNCTIONS IN: enzyme inhibitor activity, pectinesterase activity; INVOLVED IN: cell wall modification; LOCATED IN: membrane, plant-type cell wall; EXPRESSED IN: 9 plant structures; EXPRESSED DURING: 4 anthesis, C globular stage, petal differentiation and expansion stage; CONTAINS InterPro DOMAIN/s: Carbohydrate-binding/sugar hydrolysis …
BnaA03g22020D	67.024	1.28744	0.334533	3.84847	0.000118858	0.00173109	32	4.172	39	5.004	93	11.649	106	13.228		56.5087	1.0156	0.337502	3.00918	0.00261956	0.0178108	74	9.637	81	10.331	Na	Na	140	100	AT2G28870.1	156	100	60.26	protein_coding	AT2G28870	Na	Na	unknown protein; Has 34 Blast hits to 34 proteins in 9 species: Archae - 0; Bacteria - 0; Metazoa - 0; Fungi - 0; Plants - 34; Viruses - 0; Other Eukaryotes - 0 (source: NCBI BLink).
BnaA03g22350D	48.6219	1.45565	0.380663	3.82399	0.000131312	0.00189371	25	2.568	19	1.92	60	5.92	92	9.044		115.645	2.95838	0.290619	10.1796	2.44567e-24	1.70916e-22	201	20.62	214	21.5	GO:0009055;GO:0022900;GO:0051536	K02639	154	100	AT2G27510.1	155	100	86.45	protein_coding	FD3	ferredoxin 3	Na	ferredoxin 3 (FD3); FUNCTIONS IN: electron carrier activity, iron-sulfur cluster binding, 2 iron, 2 sulfur cluster binding; INVOLVED IN: electron transport chain; LOCATED IN: chloroplast; EXPRESSED IN: 22 plant structures; EXPRESSED DURING: 13 growth stages; CONTAINS InterPro DOMAIN/s: 2Fe-2S ferredoxin, iron-sulphur binding site (InterPro:IPR006058), Ferredoxin (InterPro:IPR001041), Ferredoxin […
BnaA03g23240D	54.6582	1.24737	0.358841	3.47609	0.000508774	0.0060201	29	1.843	29	1.813	92	5.616	70	4.257		52.1253	1.2096	0.349999	3.45602	0.000548222	0.00462653	82	5.204	68	4.227	Na	Na	245	100	AT5G49700.1	276	100	77.14	protein_coding	AT5G49700	Predicted AT-hook DNA-binding family protein	Na	Predicted AT-hook DNA-binding family protein; CONTAINS InterPro DOMAIN/s: Protein of unknown function DUF296 (InterPro:IPR005175), Predicted AT-hook DNA-binding (InterPro:IPR014476); BEST Arabidopsis thaliana protein match is: Predicted AT-hook DNA-binding family protein (TAIR:AT1G14490.1); Has 1807 Blast hits to 1807 proteins in 277 species: Archae - 0; Bacteria - 0; Metazoa - 736; Fungi - 347; …
BnaA03g25300D	978.708	1.40286	0.166368	8.43226	3.39063e-17	3.14835e-15	505	21.164	554	22.846	1577	63.493	1304	52.306		797.087	1.04366	0.115337	9.04883	1.4451e-19	7.74904e-18	1054	44.121	1076	44.113	GO:0005198;GO:0009507	Na	316	100	AT4G04020.1	318	99.69	81.39	protein_coding	FIB	fibrillin	Fibrillin precursor protein. The fibrillin preprotein, but not the mature protein interacts with ABI2. Regulated by abscisic acid response regulators. Involved in abscisic acid-mediated photoprotection.	fibrillin (FIB); FUNCTIONS IN: structural molecule activity; INVOLVED IN: photoinhibition, response to cold, response to abscisic acid stimulus; LOCATED IN: in 8 components; EXPRESSED IN: fruit, guard cell, leaf; EXPRESSED DURING: seedling growth; CONTAINS InterPro DOMAIN/s: Plastid lipid-associated protein/fibrillin (InterPro:IPR006843); BEST Arabidopsis thaliana protein match is: Plastid-lipid …
BnaA03g26140D	136.533	1.23476	0.261277	4.72585	2.29155e-06	5.15483e-05	80	5.014	76	4.687	186	11.199	208	12.477		138.897	1.31427	0.240649	5.46137	4.72484e-08	8.76169e-07	183	11.456	216	13.243	GO:0005515	K00799	213	99.06	AT4G02520.1	212	99.53	86.73	protein_coding	GSTF2	glutathione S-transferase PHI 2	Encodes glutathione transferase belonging to the phi class of GSTs. Naming convention according to Wagner et al. (2002). The expression of this gene is upregulated by herbicide safeners such as benoxacor and fenclorim.	glutathione S-transferase PHI 2 (GSTF2); FUNCTIONS IN: glutathione transferase activity, glutathione binding; INVOLVED IN: in 6 processes; LOCATED IN: in 7 components; EXPRESSED IN: phloem, cotyledon, root, cultured cell, leaf; EXPRESSED DURING: seedling growth; CONTAINS InterPro DOMAIN/s: Thioredoxin fold (InterPro:IPR012335), Glutathione S-transferase, C-terminal (InterPro:IPR004046), Glutathio…
BnaA03g26620D	71.7111	2.01557	0.345784	5.82898	5.57656e-09	2.01743e-07	28	1.17	19	0.781	103	4.134	139	5.559		61.8139	1.82981	0.341054	5.36517	8.08728e-08	1.45039e-06	103	4.299	96	3.924	GO:0016020	Na	362	100	AT4G01450.2	361	100	79.83	protein_coding	UMAMIT30	nodulin MtN21 /EamA-like transporter family protein	nodulin MtN21-like transporter family protein	nodulin MtN21 /EamA-like transporter family protein; LOCATED IN: endomembrane system, membrane; EXPRESSED IN: 21 plant structures; EXPRESSED DURING: 11 growth stages; CONTAINS InterPro DOMAIN/s: Protein of unknown function DUF6, transmembrane (InterPro:IPR000620); BEST Arabidopsis thaliana protein match is: nodulin MtN21 /EamA-like transporter family protein (TAIR:AT4G01440.1); Has 2814 Blast hit…
BnaA03g26790D	502.236	1.05858	0.178145	5.9422	2.81228e-09	1.0716e-07	303	16.513	342	18.34	665	34.817	713	37.191		517.917	1.17035	0.13866	8.44044	3.16136e-17	1.44455e-15	687	37.397	739	39.398	Na	K14496	193	94.82	AT4G01026.1	211	86.73	89.62	protein_coding	PYL7	PYR1-like 7	Encodes a member of the PYR (pyrabactin resistance )/PYL(PYR1-like)/RCAR (regulatory components of ABA receptor) family proteins with 14 members. PYR/PYL/RCAR family proteins function as abscisic acid sensors. Mediate ABA-dependent regulation of protein phosphatase 2Cs ABI1 and ABI2. PYL/RCAR family proteins function as abscisic acid sensors. Mediate ABA-dependent regulation of ABI1 and ABI2.	PYR1-like 7 (PYL7); CONTAINS InterPro DOMAIN/s: Polyketide cyclase/dehydrase (InterPro:IPR019587); BEST Arabidopsis thaliana protein match is: regulatory component of ABA receptor 1 (TAIR:AT1G01360.1); Has 397 Blast hits to 397 proteins in 30 species: Archae - 0; Bacteria - 5; Metazoa - 2; Fungi - 0; Plants - 390; Viruses - 0; Other Eukaryotes - 0 (source: NCBI BLink).
BnaA03g27520D	1530.11	1.65653	0.15282	10.8398	2.2305e-27	4.87826e-25	715	32.536	737	33.001	2539	110.997	2169	94.468		1898.54	2.10488	0.0895064	23.5166	2.75917e-122	3.59782e-119	3123	141.949	2982	132.743	GO:0016020	Na	286	99.65	AT3G01290.1	285	100	94.74	protein_coding	HIR2	SPFH/Band 7/PHB domain-containing membrane-associated protein family	Na	SPFH/Band 7/PHB domain-containing membrane-associated protein family; INVOLVED IN: N-terminal protein myristoylation; LOCATED IN: mitochondrion, plasma membrane, vacuole, membrane; EXPRESSED IN: 21 plant structures; EXPRESSED DURING: 9 growth stages; CONTAINS InterPro DOMAIN/s: Band 7 protein (InterPro:IPR001107); BEST Arabidopsis thaliana protein match is: SPFH/Band 7/PHB domain-containing membr…
BnaA03g27860D	41.1921	1.36206	0.391672	3.47754	0.000506035	0.00599037	18	1.269	21	1.457	54	3.659	73	4.928		50.2486	1.75349	0.36125	4.85395	1.21028e-06	1.79984e-05	84	5.917	77	5.312	GO:0005515	Na	228	100	AT3G02380.1	347	66.28	73.91	protein_coding	COL2	CONSTANS-like 2	homologous to the flowering-time gene CONSTANS (CO) encoding zinc-finger proteins	CONSTANS-like 2 (COL2); FUNCTIONS IN: sequence-specific DNA binding transcription factor activity, zinc ion binding; INVOLVED IN: regulation of flower development; LOCATED IN: intracellular; EXPRESSED IN: 20 plant structures; EXPRESSED DURING: 13 growth stages; CONTAINS InterPro DOMAIN/s: CCT domain (InterPro:IPR010402), Zinc finger, B-box (InterPro:IPR000315); BEST Arabidopsis thaliana protein m…
BnaA03g28120D	50.6628	1.71952	0.370174	4.64517	3.39791e-06	7.35848e-05	21	1.364	18	1.151	85	5.305	80	4.974		77.7023	2.46754	0.327785	7.52794	5.15484e-14	1.82388e-12	117	7.592	153	9.723	GO:0004725;GO:0016311;GO:0016791	K18045	201	98.51	AT3G02800.1	203	97.54	88.89	protein_coding	PFA-DSP3	Tyrosine phosphatase family protein	Encodes an atypical dual-speci&#64257;city phosphatase.	Tyrosine phosphatase family protein; FUNCTIONS IN: phosphatase activity, protein tyrosine phosphatase activity, phosphoprotein phosphatase activity; INVOLVED IN: dephosphorylation; LOCATED IN: cellular_component unknown; EXPRESSED IN: 22 plant structures; EXPRESSED DURING: 15 growth stages; CONTAINS InterPro DOMAIN/s: Protein-tyrosine phosphatase, active site (InterPro:IPR016130), Protein-tyrosin…
BnaA03g28220D	354.121	1.6146	0.213432	7.56496	3.87981e-14	2.61588e-12	151	11.503	185	13.868	470	34.396	621	45.277		301.192	1.37034	0.176725	7.75408	8.89832e-15	3.36199e-13	421	32.034	446	33.236	Na	Na	118	100	AT3G03150.1	121	97.52	78.81	protein_coding	AT3G03150	Na	Na	unknown protein; FUNCTIONS IN: molecular_function unknown; INVOLVED IN: biological_process unknown; LOCATED IN: mitochondrion; EXPRESSED IN: 22 plant structures; EXPRESSED DURING: 13 growth stages; BEST Arabidopsis thaliana protein match is: unknown protein (TAIR:AT5G17165.1); Has 39 Blast hits to 39 proteins in 11 species: Archae - 0; Bacteria - 0; Metazoa - 0; Fungi - 0; Plants - 39; Viruses - …
BnaA03g28770D	68.2043	2.81021	0.373942	7.51512	5.68607e-14	3.75714e-12	12	1.169	11	1.055	96	8.987	156	14.549		69.7896	2.95238	0.35152	8.39888	4.50761e-17	2.04052e-15	117	11.388	137	13.059	GO:0042742;GO:0050832	Na	140	84.29	AT3G04720.1	212	55.66	73.73	protein_coding	PR4	pathogenesis-related 4	Encodes a protein similar to the antifungal chitin-binding protein hevein from rubber tree latex. mRNA levels increase in response to ethylene and turnip crinkle virus infection.	pathogenesis-related 4 (PR4); FUNCTIONS IN: chitin binding; INVOLVED IN: in 6 processes; LOCATED IN: endomembrane system; EXPRESSED IN: 20 plant structures; EXPRESSED DURING: 10 growth stages; CONTAINS InterPro DOMAIN/s: Barwin (InterPro:IPR001153), Glycoside hydrolase, family 19, catalytic (InterPro:IPR000726), Barwin-related endoglucanase (InterPro:IPR009009), Chitin-binding, type 1, conserved …
BnaA03g31290D	1458.36	1.07227	0.160632	6.67532	2.46698e-11	1.23063e-09	968	23.644	899	21.607	2221	52.117	1783	41.683		1470.29	1.14339	0.0931093	12.2801	1.1592e-34	1.33275e-32	1997	48.721	2015	48.146	GO:0016491;GO:0020037;GO:0050311;GO:0051536;GO:0055114	K00392	643	100	AT5G04590.1	642	100	90.53	protein_coding	SIR	sulfite reductase	A.thaliana gene encoding sulfite reductase.	sulfite reductase (SIR); FUNCTIONS IN: sulfite reductase activity, sulfite reductase (ferredoxin) activity, copper ion binding; INVOLVED IN: sulfate reduction, response to salt stress, response to cold; LOCATED IN: in 7 components; EXPRESSED IN: 25 plant structures; EXPRESSED DURING: 15 growth stages; CONTAINS InterPro DOMAIN/s: Sulphite reductase, ferredoxin dependent (InterPro:IPR011787), Nitri…
BnaA03g31730D	18.1189	2.82423	0.487374	5.79478	6.84103e-09	2.45308e-07	0	0	0	0	33	1.195	40	1.443		8.35665	1.83424	0.488027	3.75847	0.000170952	0.0016554	19	0.715	14	0.516	GO:0008168	Na	383	100	AT3G11480.1	379	100	83.55	protein_coding	BSMT1	S-adenosyl-L-methionine-dependent methyltransferases superfamily protein	The gene encodes a SABATH methyltransferase that methylates both salicylic acid and benzoic acid. It is highly expressed in flowers, induced by biotic and abiotic stress and thought to be involved in direct defense mechanism.	BSMT1; CONTAINS InterPro DOMAIN/s: SAM dependent carboxyl methyltransferase (InterPro:IPR005299); BEST Arabidopsis thaliana protein match is: S-adenosyl-L-methionine-dependent methyltransferases superfamily protein (TAIR:AT5G04370.1); Has 958 Blast hits to 946 proteins in 124 species: Archae - 0; Bacteria - 67; Metazoa - 9; Fungi - 5; Plants - 736; Viruses - 0; Other Eukaryotes - 141 (source: NCB…
BnaA03g32620D	191.507	2.00671	0.243446	8.24291	1.68071e-16	1.44877e-14	67	2.331	75	2.568	334	11.165	295	9.825		133.007	1.40482	0.243907	5.75964	8.42933e-09	1.72861e-07	190	6.604	199	6.774	Na	Na	403	100	AT3G13062.2	440	92.5	79.85	protein_coding	AT3G13062	Polyketide cyclase/dehydrase and lipid transport superfamily protein	Na	Polyketide cyclase/dehydrase and lipid transport superfamily protein; CONTAINS InterPro DOMAIN/s: Lipid-binding START (InterPro:IPR002913); BEST Arabidopsis thaliana protein match is: Polyketide cyclase/dehydrase and lipid transport superfamily protein (TAIR:AT1G55960.1); Has 330 Blast hits to 330 proteins in 66 species: Archae - 0; Bacteria - 0; Metazoa - 145; Fungi - 0; Plants - 155; Viruses - …
BnaA03g32640D	172.124	1.30281	0.244742	5.3232	1.01958e-07	2.99299e-06	99	3.271	92	2.992	269	8.54	233	7.369		252.5	2.0558	0.192971	10.6534	1.68094e-26	1.32156e-24	415	13.698	399	12.898	GO:0000166;GO:0005524;GO:0006810;GO:0016021;GO:0016887;GO:0017111;GO:0055085	Na	502	100	AT3G13080.1	1514	35.93	86.4	protein_coding	ABCC3	multidrug resistance-associated protein 3	encodes an ATP-dependent MRP-like ABC transporter able to transport glutathione-conjugates as well as chlorophyll catabolites. The expression of this gene is upregulated by herbicide safeners such as benoxacor and fenclorim.	multidrug resistance-associated protein 3 (MRP3); FUNCTIONS IN: chlorophyll catabolite transmembrane transporter activity, ATPase activity, coupled to transmembrane movement of substances, glutathione S-conjugate-exporting ATPase activity; INVOLVED IN: transport, transmembrane transport; LOCATED IN: apoplast, vacuolar membrane, plasma membrane, plant-type vacuole; EXPRESSED IN: 6 plant structures…
BnaA03g32650D	226.272	1.4168	0.235804	6.0084	1.87362e-09	7.33468e-08	137	3.985	100	2.862	362	10.116	312	8.686		292.738	1.93633	0.196373	9.86049	6.17468e-23	4.0062e-21	506	14.702	422	12.008	GO:0000166;GO:0005524;GO:0006810;GO:0016021;GO:0016887;GO:0017111;GO:0055085	Na	631	100	AT3G13080.1	1514	42.4	85.67	protein_coding	ABCC3	multidrug resistance-associated protein 3	encodes an ATP-dependent MRP-like ABC transporter able to transport glutathione-conjugates as well as chlorophyll catabolites. The expression of this gene is upregulated by herbicide safeners such as benoxacor and fenclorim.	multidrug resistance-associated protein 3 (MRP3); FUNCTIONS IN: chlorophyll catabolite transmembrane transporter activity, ATPase activity, coupled to transmembrane movement of substances, glutathione S-conjugate-exporting ATPase activity; INVOLVED IN: transport, transmembrane transport; LOCATED IN: apoplast, vacuolar membrane, plasma membrane, plant-type vacuole; EXPRESSED IN: 6 plant structures…
BnaA03g32660D	29.2639	1.37192	0.436766	3.14109	0.00168318	0.0164516	16	1.74	9	0.963	34	3.553	59	6.143		37.4347	1.84045	0.403108	4.56566	4.97936e-06	6.67854e-05	57	6.193	67	7.13	Na	Na	168	100	AT3G13080.1	1514	12.35	55.08	protein_coding	ABCC3	multidrug resistance-associated protein 3	encodes an ATP-dependent MRP-like ABC transporter able to transport glutathione-conjugates as well as chlorophyll catabolites. The expression of this gene is upregulated by herbicide safeners such as benoxacor and fenclorim.	multidrug resistance-associated protein 3 (MRP3); FUNCTIONS IN: chlorophyll catabolite transmembrane transporter activity, ATPase activity, coupled to transmembrane movement of substances, glutathione S-conjugate-exporting ATPase activity; INVOLVED IN: transport, transmembrane transport; LOCATED IN: apoplast, vacuolar membrane, plasma membrane, plant-type vacuole; EXPRESSED IN: 6 plant structures…
BnaA03g32960D	55.5998	3.41558	0.406493	8.40257	4.36815e-17	4.02074e-15	5	0.149	4	0.117	98	2.81	117	3.342		46.9244	3.22881	0.409994	7.87525	3.40063e-15	1.33975e-13	83	2.474	94	2.744	Na	K17925	525	57.71	AT2G15900.1	994	30.48	65.02	protein_coding	AT2G15900	Phox-associated domain;Phox-like;Sorting nexin, C-terminal	Na	Phox-associated domain;Phox-like;Sorting nexin, C-terminal; FUNCTIONS IN: phosphoinositide binding; INVOLVED IN: signal transduction, intracellular signaling pathway; LOCATED IN: cellular_component unknown; EXPRESSED IN: 23 plant structures; EXPRESSED DURING: 13 growth stages; CONTAINS InterPro DOMAIN/s: PX-associated, sorting nexin 13 (InterPro:IPR013996), Sorting nexin, C-terminal (InterPro:IPR…
BnaA03g33530D	137.78	1.96687	0.27438	7.16842	7.58673e-13	4.53721e-11	59	2.054	43	1.473	215	7.192	238	7.931		106.784	1.56931	0.275103	5.70446	1.1671e-08	2.34923e-07	152	5.286	172	5.858	GO:0005506;GO:0009055;GO:0020037;GO:0055114	Na	527	97.15	AT3G14690.1	512	100	81.84	protein_coding	CYP72A15	cytochrome P450, family 72, subfamily A, polypeptide 15	putative cytochrome P450	cytochrome P450, family 72, subfamily A, polypeptide 15 (CYP72A15); FUNCTIONS IN: electron carrier activity, monooxygenase activity, iron ion binding, oxygen binding, heme binding; INVOLVED IN: response to cyclopentenone; LOCATED IN: endomembrane system; EXPRESSED IN: 22 plant structures; EXPRESSED DURING: 13 growth stages; CONTAINS InterPro DOMAIN/s: Cytochrome P450 (InterPro:IPR001128), Cytochr…
BnaA03g34150D	20.3382	1.34192	0.463749	2.89364	0.0038081	0.0320533	10	0.705	6	0.416	25	1.694	41	2.768		19.3496	1.31883	0.461208	2.8595	0.00424304	0.0267754	34	2.395	27	1.863	GO:0000160;GO:0004871	K14490	133	100	AT3G16360.2	145	91.72	87.97	protein_coding	AHP4	HPT phosphotransmitter 4	Encodes AHP4, a histidine-containing phosphotransmitter involved in Histidine (His)-to-Aspartate (Asp) phosphorelay signal transduction. AHP4 is one of the six Arabidopsis thaliana histidine phosphotransfer proteins (AHPs). AHPs function as redundant positive regulators of cytokinin signaling. Members of the AHP gene family include: AT3G21510 (AHP1), AT3G29350 (AHP2), AT5G39340 (AHP3), AT3G16360 …	HPT phosphotransmitter 4 (AHP4); CONTAINS InterPro DOMAIN/s: Signal transduction histidine kinase, phosphotransfer (Hpt) domain (InterPro:IPR008207); BEST Arabidopsis thaliana protein match is: histidine-containing phosphotransmitter 2 (TAIR:AT3G29350.1).
BnaA03g36300D	67.4501	2.64236	0.374259	7.06025	1.66208e-12	9.60735e-11	14	1.381	12	1.165	90	8.531	156	14.731		58.1607	2.52278	0.360298	7.00193	2.52456e-12	7.69925e-11	98	9.658	107	10.327	GO:0009055;GO:0015035;GO:0045454	K03676	102	100	AT3G21460.1	102	100	97.06	protein_coding	AT3G21460	Glutaredoxin family protein	Na	Glutaredoxin family protein; FUNCTIONS IN: electron carrier activity, protein disulfide oxidoreductase activity; INVOLVED IN: cell redox homeostasis; CONTAINS InterPro DOMAIN/s: Glutaredoxin-like, plant II (InterPro:IPR011905), Thioredoxin fold (InterPro:IPR012335), Glutaredoxin (InterPro:IPR002109), Thioredoxin-like fold (InterPro:IPR012336); BEST Arabidopsis thaliana protein match is: Thioredox…
BnaA03g36540D	160.935	2.12866	0.261638	8.13591	4.08854e-16	3.42938e-14	62	0.777	47	0.58	279	3.361	260	3.121		193.731	2.49962	0.226679	11.0271	2.82805e-28	2.4386e-26	326	4.083	335	4.11	GO:0003824;GO:0005515;GO:0008152	K01115	1465	55.63	AT4G11850.1	858	94.99	76.44	protein_coding	PLDGAMMA1	phospholipase D gamma 1	Encodes a phospholipase D (gamma) that is involved in aluminum tolerance and plays a role in membrane lipid modulation under Al stress.	phospholipase D gamma 1 (PLDGAMMA1); FUNCTIONS IN: phospholipase D activity, protein binding, phosphatidylinositol-4,5-bisphosphate binding; INVOLVED IN: defense response to bacterium, incompatible interaction, embryo development ending in seed dormancy; LOCATED IN: plasma membrane; EXPRESSED IN: 20 plant structures; EXPRESSED DURING: 12 growth stages; CONTAINS InterPro DOMAIN/s: C2 membrane targ…
BnaA03g36860D	1329.65	1.96503	0.14936	13.1563	1.5655e-39	6.62858e-37	517	16.397	547	17.071	2207	67.244	2083	63.229		884.388	1.24924	0.110715	11.2834	1.58443e-29	1.42535e-27	1245	39.44	1225	38.005	GO:0000103;GO:0004781	K13811	462	100	AT3G22890.1	463	99.78	93.29	protein_coding	APS1	ATP sulfurylase 1	encodes ATP sulfurylase, the first enzyme in the sulfate assimilation pathway of Arabidopsis. It may also participate in selenium metabolism.	ATP sulfurylase 1 (APS1); FUNCTIONS IN: sulfate adenylyltransferase (ATP) activity; INVOLVED IN: response to cadmium ion, response to salt stress; LOCATED IN: chloroplast, plasma membrane, chloroplast stroma; EXPRESSED IN: 24 plant structures; EXPRESSED DURING: 15 growth stages; CONTAINS InterPro DOMAIN/s: Rossmann-like alpha/beta/alpha sandwich fold (InterPro:IPR014729), Pseudouridine synthase/a…
BnaA03g38060D	7.68854	1.68782	0.483795	3.48872	0.000485344	0.00578424	0	0	0	0	12	0.787	19	1.241		40.9211	4.04524	0.45727	8.84651	9.03029e-19	4.55021e-17	73	4.977	89	5.943	Na	Na	163	82.82	AT2G05540.1	135	100	72.59	protein_coding	AT2G05540	Glycine-rich protein family	Na	Glycine-rich protein family; LOCATED IN: endomembrane system; EXPRESSED IN: 20 plant structures; EXPRESSED DURING: 9 growth stages; CONTAINS InterPro DOMAIN/s: Glycine rich protein (InterPro:IPR010800); BEST Arabidopsis thaliana protein match is: glycine-rich protein 3 (TAIR:AT2G05520.4); Has 20980 Blast hits to 7546 proteins in 779 species: Archae - 6; Bacteria - 3254; Metazoa - 9284; Fungi - 16…
BnaA03g38440D	21.8411	2.9299	0.479529	6.10995	9.96604e-10	4.06687e-08	0	0	1	0.04	39	1.507	48	1.848		6.08719	1.27025	0.476031	2.66841	0.00762108	0.0436649	17	0.683	6	0.236	GO:0003824;GO:0009058;GO:0009089;GO:0030170	K10206	456	100	AT2G13810.1	456	100	89.91	protein_coding	ALD1	AGD2-like defense response protein 1	Na	AGD2-like defense response protein 1 (ALD1); FUNCTIONS IN: transferase activity, transferring nitrogenous groups, pyridoxal phosphate binding, transaminase activity, catalytic activity; INVOLVED IN: asparagine catabolic process, biosynthetic process, glutamate catabolic process to oxaloacetate, aspartate transamidation; LOCATED IN: chloroplast; EXPRESSED IN: sepal, root, stamen; EXPRESSED DURING:…
BnaA03g38630D	1809.49	3.84089	0.165748	23.1731	8.49687e-119	1.12428e-114	225	19.697	216	18.607	3040	255.673	3810	319.236		677.953	2.36212	0.129906	18.1832	7.00569e-74	3.02047e-71	1096	95.837	1160	99.34	GO:0005576	K13449	161	100	AT2G14580.1	161	100	78.26	protein_coding	PRB1	basic pathogenesis-related protein 1	pathogenesis related protein, encodes a basic PR1-like protein. Expresses in flowers, roots, and not in leaves and responses to ethylene and methyl jasmonate. Salicylic acid represses gene expression.	basic pathogenesis-related protein 1 (PRB1); FUNCTIONS IN: molecular_function unknown; INVOLVED IN: response to ethylene stimulus, response to jasmonic acid stimulus, response to salicylic acid stimulus; LOCATED IN: endomembrane system, extracellular region; EXPRESSED IN: shoot, shoot apex, root, flower, leaf; CONTAINS InterPro DOMAIN/s: Allergen V5/Tpx-1 related, conserved site (InterPro:IPR0182…
BnaA03g38770D	199.923	2.26787	0.245066	9.25412	2.16004e-20	2.68368e-18	55	1.695	71	2.153	348	10.301	331	9.761		139.783	1.70124	0.24702	6.88705	5.69624e-12	1.67233e-10	224	6.894	207	6.239	Na	Na	524	100	AT2G15020.1	526	100	84.47	protein_coding	AT2G15020	Na	Na	unknown protein; BEST Arabidopsis thaliana protein match is: unknown protein (TAIR:AT5G64190.1); Has 72 Blast hits to 72 proteins in 10 species: Archae - 0; Bacteria - 0; Metazoa - 0; Fungi - 0; Plants - 72; Viruses - 0; Other Eukaryotes - 0 (source: NCBI BLink).
BnaA03g39290D	117.474	1.23756	0.276817	4.47067	7.79765e-06	0.000156092	71	6.419	62	5.516	180	15.635	160	13.846		105.069	1.06765	0.266487	4.00637	6.1658e-05	0.000665393	148	13.366	139	12.294	GO:0016881	K06689	148	98.65	AT2G16740.1	148	98.65	86.3	protein_coding	UBC29	ubiquitin-conjugating enzyme 29	Na	ubiquitin-conjugating enzyme 29 (UBC29); CONTAINS InterPro DOMAIN/s: Ubiquitin-conjugating enzyme/RWD-like (InterPro:IPR016135), Ubiquitin-conjugating enzyme, E2 (InterPro:IPR000608); BEST Arabidopsis thaliana protein match is: ubiquitin-conjugating enzyme 10 (TAIR:AT5G53300.4); Has 10587 Blast hits to 10548 proteins in 402 species: Archae - 0; Bacteria - 4; Metazoa - 4577; Fungi - 2332; Plants -…
BnaA03g40290D	201.944	1.32006	0.234451	5.63044	1.79755e-08	6.04055e-07	108	3.95	115	4.139	321	11.279	269	9.416		211.566	1.45883	0.205812	7.08818	1.3589e-12	4.24852e-11	280	10.229	342	12.236	GO:0005215;GO:0006810;GO:0016020;GO:0016021;GO:0022857;GO:0022891;GO:0055085	Na	427	55.27	AT5G61520.1	514	45.91	84.32	protein_coding	AT5G61520	Major facilitator superfamily protein	Na	Major facilitator superfamily protein; FUNCTIONS IN: carbohydrate transmembrane transporter activity, sugar:hydrogen symporter activity; INVOLVED IN: transport, transmembrane transport; LOCATED IN: integral to membrane, membrane; EXPRESSED IN: 15 plant structures; EXPRESSED DURING: 8 growth stages; CONTAINS InterPro DOMAIN/s: Sugar transporter, conserved site (InterPro:IPR005829), Major facilitat…
BnaA03g40370D	264.758	1.34168	0.226377	5.92672	3.0904e-09	1.16251e-07	146	8.44	144	8.192	326	18.106	451	24.955		291.983	1.58894	0.175649	9.04613	1.48124e-19	7.93487e-18	423	24.426	452	25.562	GO:0003677;GO:0003700	Na	198	96.97	AT5G61590.1	201	95.52	86.98	protein_coding	AT5G61590	Integrase-type DNA-binding superfamily protein	encodes a member of the ERF (ethylene response factor) subfamily B-3 of ERF/AP2 transcription factor family. The protein contains one AP2 domain. There are 18 members in this subfamily including ATERF-1, ATERF-2, AND ATERF-5.	Integrase-type DNA-binding superfamily protein; CONTAINS InterPro DOMAIN/s: DNA-binding, integrase-type (InterPro:IPR016177), Pathogenesis-related transcriptional factor/ERF, DNA-binding (InterPro:IPR001471); BEST Arabidopsis thaliana protein match is: Integrase-type DNA-binding superfamily protein (TAIR:AT5G07580.1); Has 1807 Blast hits to 1807 proteins in 277 species: Archae - 0; Bacteria - 0; …
BnaA03g40380D	76.4658	1.18622	0.317276	3.73877	0.000184921	0.00255078	46	2.967	41	2.602	107	6.631	114	7.038		246.392	3.2226	0.219714	14.6672	1.04511e-48	2.10051e-46	467	30.089	423	26.692	GO:0003677;GO:0003700	K09286	251	100	AT5G61600.1	241	100	74.51	protein_coding	ERF104	ethylene response factor 104	encodes a member of the ERF (ethylene response factor) subfamily B-3 of ERF/AP2 transcription factor family. The protein contains one AP2 domain. There are 18 members in this subfamily including ATERF-1, ATERF-2, AND ATERF-5.	ethylene response factor 104 (ERF104); CONTAINS InterPro DOMAIN/s: DNA-binding, integrase-type (InterPro:IPR016177), Pathogenesis-related transcriptional factor/ERF, DNA-binding (InterPro:IPR001471); BEST Arabidopsis thaliana protein match is: Integrase-type DNA-binding superfamily protein (TAIR:AT5G51190.1); Has 1807 Blast hits to 1807 proteins in 277 species: Archae - 0; Bacteria - 0; Metazoa -…
BnaA03g40590D	51.6352	1.64194	0.368784	4.4523	8.49552e-06	0.000168595	18	0.757	24	0.993	78	3.15	88	3.541		42.4389	1.33133	0.386676	3.44302	0.000575259	0.00482423	78	3.275	49	2.015	Na	Na	358	100	AT3G49790.1	366	100	80.27	protein_coding	AT3G49790	Carbohydrate-binding protein	Na	Carbohydrate-binding protein; FUNCTIONS IN: ATP binding; INVOLVED IN: biological_process unknown; EXPRESSED IN: 21 plant structures; EXPRESSED DURING: 11 growth stages; CONTAINS InterPro DOMAIN/s: ATPase-like, ATP-binding domain (InterPro:IPR003594); BEST Arabidopsis thaliana protein match is: Carbohydrate-binding protein (TAIR:AT1G10150.1); Has 109 Blast hits to 107 proteins in 18 species: Archa…
BnaA03g41970D	77.9779	3.0082	0.354494	8.48592	2.14024e-17	2.02641e-15	15	0.466	9	0.275	146	4.361	144	4.285		96.4428	3.39952	0.330462	10.2872	8.04912e-25	5.76067e-23	191	5.931	167	5.079	GO:0008152	Na	575	83.13	AT4G15550.1	474	100	67.78	protein_coding	IAGLU	indole-3-acetate beta-D-glucosyltransferase	UDP-glucose:indole-3-acetate beta-D-glucosyltransferase	indole-3-acetate beta-D-glucosyltransferase (IAGLU); FUNCTIONS IN: UDP-glycosyltransferase activity, transferase activity, transferring glycosyl groups; INVOLVED IN: metabolic process; LOCATED IN: chloroplast; EXPRESSED IN: 17 plant structures; EXPRESSED DURING: 7 growth stages; CONTAINS InterPro DOMAIN/s: UDP-glucuronosyl/UDP-glucosyltransferase (InterPro:IPR002213); BEST Arabidopsis thaliana pr…
BnaA03g42050D	81.7364	1.22469	0.316962	3.86384	0.000111617	0.00163825	48	8.567	43	7.552	135	23.149	103	17.596		94.5419	1.54768	0.282096	5.48638	4.10245e-08	7.68215e-07	144	25.672	142	24.793	GO:0009055;GO:0015035;GO:0045454	K03676	102	100	AT4G15680.1	102	100	94.12	protein_coding	AT4G15680	Thioredoxin superfamily protein	Na	Thioredoxin superfamily protein; FUNCTIONS IN: electron carrier activity, arsenate reductase (glutaredoxin) activity, protein disulfide oxidoreductase activity; INVOLVED IN: cell redox homeostasis; LOCATED IN: endomembrane system; EXPRESSED IN: 14 plant structures; EXPRESSED DURING: 8 growth stages; CONTAINS InterPro DOMAIN/s: Glutaredoxin-like, plant II (InterPro:IPR011905), Thioredoxin fold (In…
BnaA03g43530D	122.251	1.96231	0.294005	6.67442	2.48218e-11	1.23588e-09	52	1.195	37	0.837	230	5.08	173	3.807		138.487	2.24341	0.257869	8.69981	3.3245e-18	1.61871e-16	218	5.006	244	5.487	GO:0046854	Na	640	100	AT4G18010.1	646	100	86.38	protein_coding	IP5PII	myo-inositol polyphosphate 5-phosphatase 2	Encodes an inositol polyphosphate 5-phosphatase that appears to have Type I activity. It can dephosphorylate IP3(inositol(1,4,5)P3) and IP4 (inositol(1,3,4,5)P4), but it does not appear to be active against phosphatidylinositol 4,5 bisphosphate. Overexpression of this gene renders plants insensitive to ABA in germination and growth assays.	myo-inositol polyphosphate 5-phosphatase 2 (5PTASE2); CONTAINS InterPro DOMAIN/s: Inositol polyphosphate related phosphatase (InterPro:IPR000300), Endonuclease/exonuclease/phosphatase (InterPro:IPR005135); BEST Arabidopsis thaliana protein match is: DNAse I-like superfamily protein (TAIR:AT1G71710.2); Has 30201 Blast hits to 17322 proteins in 780 species: Archae - 12; Bacteria - 1396; Metazoa - 1…
BnaA03g43830D	71.277	1.47155	0.327944	4.48721	7.21627e-06	0.000145167	34	1.557	34	1.533	114	5.017	105	4.604		90.5171	1.93151	0.297823	6.48543	8.84762e-11	2.31415e-09	162	7.412	130	5.825	GO:0006629;GO:0016787	Na	361	100	AT4G18970.2	410	88.05	91.14	protein_coding	AT4G18970	GDSL-like Lipase/Acylhydrolase superfamily protein	Na	GDSL-like Lipase/Acylhydrolase superfamily protein; FUNCTIONS IN: hydrolase activity, acting on ester bonds, carboxylesterase activity; INVOLVED IN: lipid metabolic process; LOCATED IN: endomembrane system; EXPRESSED IN: 19 plant structures; EXPRESSED DURING: 13 growth stages; CONTAINS InterPro DOMAIN/s: Lipase, GDSL (InterPro:IPR001087); BEST Arabidopsis thaliana protein match is: GDSL-like Lipa…
BnaA03g44050D	108.992	1.09194	0.284367	3.83989	0.000123089	0.00178717	75	2.237	58	1.702	150	4.298	156	4.454		120.958	1.33917	0.256911	5.21259	1.86219e-07	3.15952e-06	171	5.095	179	5.223	Na	Na	551	100	AT4G19450.1	572	100	89.34	protein_coding	AT4G19450	Major facilitator superfamily protein	Na	Major facilitator superfamily protein; FUNCTIONS IN: molecular_function unknown; INVOLVED IN: biological_process unknown; LOCATED IN: endomembrane system; EXPRESSED IN: 22 plant structures; EXPRESSED DURING: 13 growth stages; CONTAINS InterPro DOMAIN/s: Nodulin-like (InterPro:IPR010658), Major facilitator superfamily, general substrate transporter (InterPro:IPR016196); BEST Arabidopsis thaliana p…
BnaA03g44600D	75.7732	1.00528	0.322679	3.1154	0.00183693	0.0176673	48	1.618	47	1.559	120	3.886	90	2.904		111.295	1.76072	0.273901	6.42831	1.29031e-10	3.31965e-09	195	6.566	153	5.046	GO:0003824;GO:0008762;GO:0016491;GO:0050660;GO:0055114	Na	535	94.39	AT4G20830.1	570	88.6	86.93	protein_coding	AT4G20830	FAD-binding Berberine family protein	Na	FAD-binding Berberine family protein; FUNCTIONS IN: electron carrier activity, oxidoreductase activity, FAD binding, catalytic activity; INVOLVED IN: response to oxidative stress; LOCATED IN: mitochondrion, apoplast, plasma membrane, vacuole, plant-type cell wall; EXPRESSED IN: 26 plant structures; EXPRESSED DURING: 14 growth stages; CONTAINS InterPro DOMAIN/s: FAD-binding, type 2 (InterPro:IPR01…
BnaA03g44820D	15.8947	2.20404	0.485164	4.54289	5.54885e-06	0.000114363	2	0.063	1	0.031	31	0.938	30	0.904		19.4487	2.54001	0.476773	5.32752	9.95642e-08	1.75326e-06	38	1.195	36	1.109	GO:0005215;GO:0006810;GO:0016020	Na	583	99.31	AT4G21680.1	589	98.3	92.4	protein_coding	NRT1.8	NITRATE TRANSPORTER 1.8	Encodes a nitrate transporter (NRT1.8). Functions in nitrate removal from the xylem sap. Mediates cadmium tolerance.	NITRATE TRANSPORTER 1.8 (NRT1.8); FUNCTIONS IN: transporter activity, nitrate transmembrane transporter activity; INVOLVED IN: response to cadmium ion, oligopeptide transport, response to nitrate; LOCATED IN: plasma membrane, membrane; EXPRESSED IN: 9 plant structures; EXPRESSED DURING: LP.04 four leaves visible, 4 anthesis, petal differentiation and expansion stage; CONTAINS InterPro DOMAIN/s: O…
BnaA03g45460D	8.93022	1.71823	0.489973	3.50679	0.000453544	0.00547428	0	0	1	0.118	14	1.616	21	2.415		21.9636	2.99392	0.477875	6.26507	3.72648e-10	9.09289e-09	38	4.561	48	5.642	Na	K14488	152	100	AT4G22620.1	160	100	79.38	protein_coding	AT4G22620	SAUR-like auxin-responsive protein family	Na	SAUR-like auxin-responsive protein family ; CONTAINS InterPro DOMAIN/s: Auxin responsive SAUR protein (InterPro:IPR003676); BEST Arabidopsis thaliana protein match is: SAUR-like auxin-responsive protein family (TAIR:AT4G12410.1); Has 1178 Blast hits to 1169 proteins in 26 species: Archae - 0; Bacteria - 0; Metazoa - 0; Fungi - 0; Plants - 1177; Viruses - 0; Other Eukaryotes - 1 (source: NCBI BLin…
BnaA03g46020D	9.93308	1.45481	0.492095	2.95635	0.00311301	0.0272695	2	0.123	2	0.121	18	1.06	18	1.056		11.8012	1.64773	0.491751	3.35074	0.000805966	0.00650197	12	0.735	31	1.858	GO:0003700;GO:0043565	K13426	299	100	AT4G23550.1	304	100	81.91	protein_coding	WRKY29	WRKY family transcription factor	Encodes WRKY DNA-binding protein 29 (WRKY29).	WRKY29; CONTAINS InterPro DOMAIN/s: DNA-binding WRKY (InterPro:IPR003657); BEST Arabidopsis thaliana protein match is: WRKY family transcription factor (TAIR:AT4G01250.1); Has 3402 Blast hits to 2953 proteins in 188 species: Archae - 0; Bacteria - 0; Metazoa - 0; Fungi - 0; Plants - 3386; Viruses - 2; Other Eukaryotes - 14 (source: NCBI BLink).
BnaA03g46900D	150.994	1.11999	0.252404	4.43729	9.1097e-06	0.000179638	88	5.219	96	5.602	222	12.648	202	11.466		207.246	1.7681	0.205611	8.59924	8.02456e-18	3.83044e-16	319	18.896	323	18.738	Na	Na	239	89.12	AT4G24760.1	365	58.36	94.37	protein_coding	AT4G24760	alpha/beta-Hydrolases superfamily protein	Na	alpha/beta-Hydrolases superfamily protein; FUNCTIONS IN: serine-type peptidase activity; INVOLVED IN: proteolysis; EXPRESSED IN: 21 plant structures; EXPRESSED DURING: 13 growth stages; CONTAINS InterPro DOMAIN/s: Peptidase S9, prolyl oligopeptidase, catalytic domain (InterPro:IPR001375); BEST Arabidopsis thaliana protein match is: alpha/beta-Hydrolases superfamily protein (TAIR:AT5G14390.1); Has…
BnaA03g47130D	10.9212	1.80733	0.492122	3.67253	0.000240166	0.00318179	0	0	2	0.044	19	0.411	23	0.495		6.81151	1.27063	0.484497	2.62258	0.00872663	0.0486997	13	0.292	12	0.264	GO:0004601;GO:0005509;GO:0016020;GO:0016491;GO:0055114	K13447	816	100	AT4G25090.1	849	100	67.37	protein_coding	AT4G25090	Riboflavin synthase-like superfamily protein	Na	Riboflavin synthase-like superfamily protein; FUNCTIONS IN: in 7 functions; INVOLVED IN: oxidation reduction; LOCATED IN: cytosolic ribosome, vacuole; EXPRESSED IN: root; CONTAINS InterPro DOMAIN/s: Ferredoxin reductase-type FAD-binding domain (InterPro:IPR017927), Cytochrome b245, heavy chain (InterPro:IPR000778), EF-Hand 1, calcium-binding site (InterPro:IPR018247), EF-hand-like domain (InterPr…
BnaA03g49870D	140.768	1.46224	0.259915	5.62583	1.84621e-08	6.19228e-07	69	18.654	73	19.42	205	53.245	220	56.927		145.441	1.57212	0.236479	6.64806	2.96986e-11	8.15483e-10	223	60.22	215	56.861	Na	Na	67	100	AT4G29905.1	67	100	92.54	protein_coding	AT4G29905	Na	Na	unknown protein; BEST Arabidopsis thaliana protein match is: unknown protein (TAIR:AT5G57123.1); Has 73 Blast hits to 73 proteins in 13 species: Archae - 0; Bacteria - 0; Metazoa - 0; Fungi - 0; Plants - 73; Viruses - 0; Other Eukaryotes - 0 (source: NCBI BLink).
BnaA03g51550D	29.0641	1.7698	0.436586	4.05372	5.04092e-05	0.000820421	6	0.343	12	0.674	53	2.907	46	2.514		21.5973	1.35167	0.453353	2.98149	0.0028685	0.0192223	36	2.053	32	1.787	GO:0005506;GO:0009055;GO:0020037;GO:0055114	Na	321	95.33	AT1G13080.1	502	60.96	69.28	protein_coding	CYP71B2	cytochrome P450, family 71, subfamily B, polypeptide 2	cytochrome P450 monooxygenase	cytochrome P450, family 71, subfamily B, polypeptide 2 (CYP71B2); FUNCTIONS IN: electron carrier activity, monooxygenase activity, iron ion binding, oxygen binding, heme binding; INVOLVED IN: response to cyclopentenone, heat acclimation; EXPRESSED IN: 24 plant structures; EXPRESSED DURING: 13 growth stages; CONTAINS InterPro DOMAIN/s: Cytochrome P450 (InterPro:IPR001128), Cytochrome P450, E-class…
BnaA03g51560D	15.423	2.22729	0.489234	4.55261	5.29836e-06	0.000109756	0	0	2	0.217	39	4.125	21	2.213		9.31474	1.62621	0.491599	3.308	0.000939648	0.00742579	13	1.429	22	2.369	GO:0005506;GO:0009055;GO:0020037;GO:0055114	Na	166	100	AT1G13080.1	502	38.05	64.4	protein_coding	CYP71B2	cytochrome P450, family 71, subfamily B, polypeptide 2	cytochrome P450 monooxygenase	cytochrome P450, family 71, subfamily B, polypeptide 2 (CYP71B2); FUNCTIONS IN: electron carrier activity, monooxygenase activity, iron ion binding, oxygen binding, heme binding; INVOLVED IN: response to cyclopentenone, heat acclimation; EXPRESSED IN: 24 plant structures; EXPRESSED DURING: 13 growth stages; CONTAINS InterPro DOMAIN/s: Cytochrome P450 (InterPro:IPR001128), Cytochrome P450, E-class…
BnaA03g51960D	146.352	2.08145	0.282695	7.36288	1.7998e-13	1.13268e-11	60	4.521	40	2.966	278	20.123	211	15.216		236.292	2.94854	0.220808	13.3534	1.1315e-40	1.68973e-38	415	31.232	423	31.177	GO:0005634;GO:0046983	K14484	243	100	AT4G32280.1	251	100	70.47	protein_coding	IAA29	indole-3-acetic acid inducible 29	Auxin inducible protein.	indole-3-acetic acid inducible 29 (IAA29); FUNCTIONS IN: sequence-specific DNA binding transcription factor activity; INVOLVED IN: response to auxin stimulus, response to cyclopentenone, response to red light, response to far red light; LOCATED IN: nucleus; EXPRESSED IN: 7 plant structures; EXPRESSED DURING: 6 growth stages; CONTAINS InterPro DOMAIN/s: Aux/IAA-ARF-dimerisation (InterPro:IPR011525…
BnaA03g52270D	22.8425	1.68724	0.452949	3.72501	0.000195305	0.00268004	7	0.311	7	0.306	38	1.624	40	1.703		26.7009	1.96805	0.438667	4.48645	7.24211e-06	9.45488e-05	50	2.221	42	1.827	GO:0003824	Na	326	100	AT4G32950.1	326	100	84.05	protein_coding	AT4G32950	Protein phosphatase 2C family protein	Na	Protein phosphatase 2C family protein; FUNCTIONS IN: protein serine/threonine phosphatase activity, catalytic activity; INVOLVED IN: biological_process unknown; LOCATED IN: cellular_component unknown; EXPRESSED IN: 6 plant structures; EXPRESSED DURING: 4 anthesis, petal differentiation and expansion stage, E expanded cotyledon stage; CONTAINS InterPro DOMAIN/s: Protein phosphatase 2C-related (Int…
BnaA03g53460D	47.8903	1.25058	0.38882	3.21636	0.00129829	0.0132312	16	0.884	33	1.795	60	3.185	84	4.443		52.4004	1.46375	0.365522	4.00454	6.21371e-05	0.000669483	77	4.25	83	4.487	GO:0046983	Na	280	100	AT4G36540.1	304	100	76.22	protein_coding	BEE2	BR enhanced expression 2	Na	BR enhanced expression 2 (BEE2); FUNCTIONS IN: DNA binding, sequence-specific DNA binding transcription factor activity; INVOLVED IN: regulation of transcription; LOCATED IN: nucleus; EXPRESSED IN: 21 plant structures; EXPRESSED DURING: 13 growth stages; CONTAINS InterPro DOMAIN/s: Helix-loop-helix DNA-binding domain (InterPro:IPR001092), Helix-loop-helix DNA-binding (InterPro:IPR011598); BEST Ar…
BnaA03g53530D	201.004	1.22171	0.243734	5.01247	5.37352e-07	1.3806e-05	116	3.923	117	3.893	333	10.818	243	7.865		228.627	1.52834	0.195061	7.83517	4.68195e-15	1.81909e-13	349	11.788	330	10.916	GO:0005215;GO:0006810;GO:0016020;GO:0016021;GO:0022857;GO:0022891;GO:0055085	Na	502	100	AT4G36670.1	493	100	91.04	protein_coding	PMT6	Major facilitator superfamily protein	Na	Major facilitator superfamily protein; FUNCTIONS IN: carbohydrate transmembrane transporter activity, sugar:hydrogen symporter activity; INVOLVED IN: transport, transmembrane transport; LOCATED IN: integral to membrane, membrane; EXPRESSED IN: 19 plant structures; EXPRESSED DURING: 10 growth stages; CONTAINS InterPro DOMAIN/s: Sugar transporter, conserved site (InterPro:IPR005829), Major facilita…
BnaA03g54210D	26.0717	1.50074	0.43842	3.42307	0.000619178	0.00711825	9	0.388	11	0.467	42	1.74	43	1.775		25.1665	1.45638	0.443434	3.28432	0.0010223	0.00797757	51	2.197	29	1.223	GO:0016021	K07297	387	100	AT4G37680.1	385	100	91.47	protein_coding	HHP4	heptahelical protein 4	heptahelical transmembrane protein HHP4	heptahelical protein 4 (HHP4); FUNCTIONS IN: receptor activity; INVOLVED IN: response to hormone stimulus, response to sucrose stimulus; LOCATED IN: integral to membrane; EXPRESSED IN: stem, fruit, root, flower, leaf; CONTAINS InterPro DOMAIN/s: Hly-III related (InterPro:IPR004254); BEST Arabidopsis thaliana protein match is: heptahelical protein 5 (TAIR:AT4G38320.1); Has 2914 Blast hits to 2455 …
BnaA03g54590D	327.658	1.91476	0.205851	9.30168	1.3824e-20	1.74621e-18	137	9.994	126	9.045	489	34.272	568	39.66		222.031	1.24358	0.195469	6.36201	1.99132e-10	5.01459e-09	318	23.172	306	21.838	Na	Na	137	100	AT1G62510.1	149	100	80.54	protein_coding	AT1G62510	Bifunctional inhibitor/lipid-transfer protein/seed storage 2S albumin superfamily protein	Na	Bifunctional inhibitor/lipid-transfer protein/seed storage 2S albumin superfamily protein; FUNCTIONS IN: lipid binding; INVOLVED IN: lipid transport; LOCATED IN: endomembrane system; EXPRESSED IN: shoot, cotyledon, leaf whorl, leaf; EXPRESSED DURING: LP.04 four leaves visible, LP.02 two leaves visible; CONTAINS InterPro DOMAIN/s: Bifunctional inhibitor/plant lipid transfer protein/seed storage (I…
BnaA03g56220D	48.6992	3.28231	0.419842	7.81795	5.36905e-15	4.00801e-13	6	0.368	2	0.121	103	6.071	85	4.991		25.4166	2.33164	0.457503	5.09645	3.46082e-07	5.66858e-06	36	2.206	57	3.421	GO:0016491;GO:0055114	Na	292	98.97	AT5G59540.1	366	78.96	82.01	protein_coding	AT5G59540	2-oxoglutarate (2OG) and Fe(II)-dependent oxygenase superfamily protein	Na	2-oxoglutarate (2OG) and Fe(II)-dependent oxygenase superfamily protein; FUNCTIONS IN: oxidoreductase activity; INVOLVED IN: biological_process unknown; LOCATED IN: cellular_component unknown; EXPRESSED IN: 17 plant structures; EXPRESSED DURING: 9 growth stages; CONTAINS InterPro DOMAIN/s: Oxoglutarate/iron-dependent oxygenase (InterPro:IPR005123); BEST Arabidopsis thaliana protein match is: 2-ox…
BnaA03g57170D	65.7891	1.14097	0.332614	3.43031	0.00060289	0.00696402	39	0.908	37	0.847	91	2.034	98	2.183		60.7716	1.03517	0.327202	3.1637	0.00155775	0.0114443	81	1.883	86	1.958	GO:0005216;GO:0005509;GO:0006811;GO:0016020;GO:0055085	K16900	716	100	AT4G03560.1	733	100	90.46	protein_coding	TPC1	two-pore channel 1	Encodes a depolarization-activated Ca(2+) channel. Anti-sense experiments with this gene as well as Sucrose-H(+) symporters and complementation of yeast sucrose uptake mutant cch1 suggest that this protein mediates a voltage-activated Ca(2+ )influx. Mutants lack detectable SV channel activity suggesting TPC1 is essential component of the SV channel. Patch clamp analysis of loss of function mutati…	two-pore channel 1 (TPC1); FUNCTIONS IN: voltage-gated calcium channel activity, calcium channel activity; INVOLVED IN: regulation of jasmonic acid biosynthetic process, calcium ion transport, calcium-mediated signaling, seed germination, regulation of stomatal movement; LOCATED IN: vacuolar membrane, plasma membrane, vacuole, plant-type vacuole; EXPRESSED IN: 25 plant structures; EXPRESSED DURIN…
BnaA03g57390D	380.457	1.2611	0.213132	5.91697	3.27934e-09	1.22748e-07	254	7.523	183	5.334	486	13.83	610	17.293		351.628	1.15706	0.179202	6.45674	1.06984e-10	2.77649e-09	512	15.148	456	13.213	Na	Na	456	100	AT3G06080.2	469	100	81.95	protein_coding	TBL10	Plant protein of unknown function (DUF828)	Encodes a member of the TBL (TRICHOME BIREFRINGENCE-LIKE) gene family containing a plant-specific DUF231 (domain of unknown function) domain. TBL gene family has 46 members, two of which (TBR/AT5G06700 and TBL3/AT5G01360) have been shown to be involved in the synthesis and deposition of secondary wall cellulose, presumably by influencing the esterification state of pectic polymers. A nomenclature…	CONTAINS InterPro DOMAIN/s: Protein of unknown function DUF231, plant (InterPro:IPR004253); BEST Arabidopsis thaliana protein match is: TRICHOME BIREFRINGENCE-LIKE 11 (TAIR:AT5G19160.1); Has 35333 Blast hits to 34131 proteins in 2444 species: Archae - 798; Bacteria - 22429; Metazoa - 974; Fungi - 991; Plants - 531; Viruses - 0; Other Eukaryotes - 9610 (source: NCBI BLink).
BnaA03g57570D	75.4544	1.89214	0.330269	5.72908	1.00975e-08	3.52993e-07	29	2.027	26	1.788	113	7.588	136	9.099		96.3098	2.3566	0.295639	7.97122	1.57118e-15	6.35388e-14	153	10.683	175	11.967	GO:0000166;GO:0004013;GO:0006730	K01251	184	98.91	AT3G23810.1	485	37.53	83.52	protein_coding	SAHH2	S-adenosyl-l-homocysteine (SAH) hydrolase 2	Na	S-adenosyl-l-homocysteine (SAH) hydrolase 2 (SAHH2); FUNCTIONS IN: adenosylhomocysteinase activity; INVOLVED IN: one-carbon metabolic process; LOCATED IN: plasma membrane, vacuole, membrane; EXPRESSED IN: 33 plant structures; EXPRESSED DURING: 15 growth stages; CONTAINS InterPro DOMAIN/s: S-adenosyl-L-homocysteine hydrolase (InterPro:IPR000043), S-adenosyl-L-homocysteine hydrolase, conserved site…
BnaA03g57690D	174.629	2.87813	0.266124	10.815	2.92294e-27	6.28871e-25	38	1.556	34	1.37	335	13.177	296	11.6		90.8681	1.8565	0.291941	6.35917	2.02853e-10	5.09993e-09	137	5.603	153	6.128	GO:0005506;GO:0009055;GO:0020037;GO:0055114	K17961	448	100	AT3G25180.1	515	86.99	83.48	protein_coding	CYP82G1	cytochrome P450, family 82, subfamily G, polypeptide 1	Encodes a cytochrome P450 monooxygenase (CYP82G1) that catalyzes the production of two volatile homoterpenes, TMTT and DMNT, although it is only likely to produce TMTT in planta. TMTT can be involved in attracting predatory insects to protect Arabidopsis plants from herbivorous pests. Homoterpene synthesis is also stimulated by fungal elicitors which increase the transcript levels of CYP82G1.	cytochrome P450, family 82, subfamily G, polypeptide 1 (CYP82G1); FUNCTIONS IN: electron carrier activity, monooxygenase activity, iron ion binding, oxygen binding, heme binding; INVOLVED IN: oxidation reduction; LOCATED IN: endomembrane system; EXPRESSED IN: 9 plant structures; EXPRESSED DURING: 8 growth stages; CONTAINS InterPro DOMAIN/s: Cytochrome P450 (InterPro:IPR001128), Cytochrome P450, c…
BnaA03g58610D	98.1847	1.60933	0.317269	5.07246	3.92706e-07	1.03355e-05	47	1.681	40	1.408	190	6.529	118	4.039		185.047	2.76628	0.234133	11.815	3.26637e-32	3.33257e-30	315	11.254	333	11.651	GO:0005506;GO:0009055;GO:0020037;GO:0055114	Na	513	100	AT4G22690.1	557	94.25	90.29	protein_coding	CYP706A1	cytochrome P450, family 706, subfamily A, polypeptide 1	member of CYP706A	cytochrome P450, family 706, subfamily A, polypeptide 1 (CYP706A1); FUNCTIONS IN: electron carrier activity, monooxygenase activity, iron ion binding, oxygen binding, heme binding; INVOLVED IN: oxidation reduction; LOCATED IN: mitochondrion, cell wall, plasma membrane; EXPRESSED IN: flower, guard cell, cultured cell, leaf; CONTAINS InterPro DOMAIN/s: Cytochrome P450 (InterPro:IPR001128), Cytochro…
BnaA03g58910D	114.938	1.29109	0.28194	4.5793	4.66524e-06	9.783e-05	55	3.07	71	3.9	159	8.527	178	9.51		117.927	1.3872	0.261759	5.29951	1.16115e-07	2.02809e-06	159	8.865	186	10.157	GO:0005634;GO:0046983	K14484	201	100	AT4G28640.2	302	79.47	72.08	protein_coding	IAA11	indole-3-acetic acid inducible 11	Auxin induced gene, IAA11 (IAA11).	indole-3-acetic acid inducible 11 (IAA11); FUNCTIONS IN: sequence-specific DNA binding transcription factor activity; INVOLVED IN: response to auxin stimulus, response to cyclopentenone; LOCATED IN: nucleus; EXPRESSED IN: 23 plant structures; EXPRESSED DURING: 13 growth stages; CONTAINS InterPro DOMAIN/s: Aux/IAA-ARF-dimerisation (InterPro:IPR011525), AUX/IAA protein (InterPro:IPR003311); BEST Ar…
BnaA03g59260D	335.219	1.77759	0.200183	8.87984	6.69594e-19	7.47083e-17	154	2.528	138	2.229	530	8.358	528	8.295		284.645	1.52729	0.178423	8.55996	1.12906e-17	5.34649e-16	409	6.706	435	6.985	GO:0016020	Na	765	96.73	AT1G58520.2	1041	71.09	89.46	protein_coding	RXW8	lipases;hydrolases, acting on ester bonds	Na	RXW8; FUNCTIONS IN: hydrolase activity, acting on ester bonds, lipase activity; INVOLVED IN: lipid metabolic process; LOCATED IN: endomembrane system, membrane; CONTAINS InterPro DOMAIN/s: Protein of unknown function DUF221 (InterPro:IPR003864), Lipase, GDSL, active site (InterPro:IPR008265), Lipase, GDSL (InterPro:IPR001087); BEST Arabidopsis thaliana protein match is: Early-responsive to dehydr…
BnaA03g59400D	114.46	1.47949	0.279062	5.30167	1.14747e-07	3.34611e-06	59	1.873	54	1.687	171	5.216	177	5.379		97.3804	1.22427	0.274712	4.45656	8.32834e-06	0.000107444	138	4.377	138	4.286	Na	Na	540	89.81	AT1G58360.1	485	100	89.69	protein_coding	AAP1	amino acid permease 1	Encodes AAP1 (amino acid permease 1), a neutral amino acid transporter expressed in seeds. Functions in amino acid uptake into embryos.	amino acid permease 1 (AAP1); FUNCTIONS IN: neutral amino acid transmembrane transporter activity, amino acid transmembrane transporter activity; INVOLVED IN: neutral amino acid transport, amino acid import, response to nematode; LOCATED IN: plasma membrane; EXPRESSED IN: 23 plant structures; EXPRESSED DURING: 13 growth stages; CONTAINS InterPro DOMAIN/s: Amino acid transporter, transmembrane (In…
BnaA04g00250D	144.717	2.5937	0.279182	9.29038	1.53743e-20	1.92824e-18	40	3.745	31	2.856	237	21.32	275	24.646		89.604	1.84955	0.296264	6.24293	4.29448e-10	1.03653e-08	133	12.439	153	14.015	GO:0009055;GO:0015035;GO:0045454	K03676	103	100	AT3G62950.1	103	100	99.03	protein_coding	AT3G62950	Thioredoxin superfamily protein	Na	Thioredoxin superfamily protein; FUNCTIONS IN: electron carrier activity, protein disulfide oxidoreductase activity; INVOLVED IN: cell redox homeostasis; LOCATED IN: endomembrane system; EXPRESSED IN: 8 plant structures; EXPRESSED DURING: 8 growth stages; CONTAINS InterPro DOMAIN/s: Glutaredoxin-like, plant II (InterPro:IPR011905), Glutaredoxin (InterPro:IPR002109), Thioredoxin fold (InterPro:IPR…
BnaA04g00270D	5.71904	1.36294	0.469364	2.90381	0.00368657	0.0312799	0	0	0	0	14	1.408	9	0.901		5.82816	1.41471	0.472558	2.99373	0.00275592	0.0185867	14	1.463	9	0.921	GO:0009055;GO:0015035;GO:0045454	K03676	102	100	AT3G62930.1	102	100	87.25	protein_coding	AT3G62930	Thioredoxin superfamily protein	Na	Thioredoxin superfamily protein; FUNCTIONS IN: electron carrier activity, arsenate reductase (glutaredoxin) activity, protein disulfide oxidoreductase activity; INVOLVED IN: cell redox homeostasis; LOCATED IN: cellular_component unknown; EXPRESSED IN: 16 plant structures; EXPRESSED DURING: 9 growth stages; CONTAINS InterPro DOMAIN/s: Glutaredoxin-like, plant II (InterPro:IPR011905), Thioredoxin f…
BnaA04g00950D	14.3917	1.69507	0.485515	3.49128	0.00048071	0.00574194	2	0.076	4	0.149	22	0.801	30	1.088		20.6558	2.26026	0.468736	4.82204	1.42099e-06	2.08936e-05	33	1.249	43	1.594	GO:0005506;GO:0009055;GO:0020037;GO:0055114	Na	484	100	AT2G45550.1	511	98.24	61.35	protein_coding	CYP76C4	cytochrome P450, family 76, subfamily C, polypeptide 4	member of CYP76C	cytochrome P450, family 76, subfamily C, polypeptide 4 (CYP76C4); FUNCTIONS IN: electron carrier activity, monooxygenase activity, iron ion binding, oxygen binding, heme binding; INVOLVED IN: oxidation reduction; EXPRESSED IN: stem, root, carpel; EXPRESSED DURING: 4 anthesis; CONTAINS InterPro DOMAIN/s: Cytochrome P450 (InterPro:IPR001128), Cytochrome P450, E-class, group I (InterPro:IPR002401), …
BnaA04g01530D	68.4977	1.47132	0.348373	4.22341	2.4063e-05	0.000427233	23	1.081	41	1.897	93	4.201	119	5.355		98.2356	2.14717	0.301273	7.12698	1.02592e-12	3.25312e-11	150	7.045	177	8.141	GO:0004672;GO:0004674;GO:0004713;GO:0005524;GO:0006468	K14512	390	100	AT3G59790.1	393	99.49	66.24	protein_coding	MPK10	MAP kinase 10	member of MAP Kinase	MAP kinase 10 (MPK10); CONTAINS InterPro DOMAIN/s: JNK MAP kinase (InterPro:IPR008351), Serine/threonine-protein kinase domain (InterPro:IPR002290), Serine/threonine-protein kinase-like domain (InterPro:IPR017442), Protein kinase-like domain (InterPro:IPR011009), Serine/threonine-protein kinase, active site (InterPro:IPR008271), MAP kinase, conserved site (InterPro:IPR003527), Protein kinase, cat…
BnaA04g01640D	6.21115	1.31353	0.478542	2.74486	0.0060537	0.0462277	1	0.056	0	0	13	0.702	11	0.592		8.34576	1.68063	0.489818	3.43113	0.000601082	0.00501838	18	1.011	14	0.77	GO:0004747;GO:0006014	K00847	326	100	AT3G59480.1	326	100	93.87	protein_coding	AT3G59480	pfkB-like carbohydrate kinase family protein	Na	pfkB-like carbohydrate kinase family protein; FUNCTIONS IN: kinase activity, ribokinase activity; INVOLVED IN: D-ribose metabolic process, acetate fermentation, sucrose biosynthetic process, sucrose catabolic process, using beta-fructofuranosidase; LOCATED IN: cellular_component unknown; EXPRESSED IN: 9 plant structures; EXPRESSED DURING: 4 anthesis, C globular stage, petal differentiation and ex…
BnaA04g01760D	27.5936	1.48801	0.443683	3.35377	0.000797196	0.00879392	14	0.198	7	0.097	56	0.759	34	0.459		26.3592	1.48371	0.436382	3.40002	0.000673802	0.00555822	40	0.564	44	0.607	Na	Na	1302	37.79	AT3G24255.1	746	65.95	28.86	protein_coding	AT3G24255	RNA-directed DNA polymerase (reverse transcriptase)-related family protein	Na	RNA-directed DNA polymerase (reverse transcriptase)-related family protein; CONTAINS InterPro DOMAIN/s: RNA-directed DNA polymerase (reverse transcriptase), related (InterPro:IPR015706); BEST Arabidopsis thaliana protein match is: unknown protein (TAIR:AT3G23910.1); Has 2050 Blast hits to 1978 proteins in 93 species: Archae - 11; Bacteria - 19; Metazoa - 133; Fungi - 20; Plants - 1757; Viruses - …
BnaA04g01770D	125.12	2.63378	0.298557	8.82172	1.12711e-18	1.22243e-16	36	5.909	22	3.553	211	33.273	235	36.92		95.1896	2.232	0.308753	7.22908	4.86279e-13	1.58908e-11	182	29.84	138	22.159	Na	Na	111	94.59	AT3G59010.1	529	19.85	67.62	protein_coding	PME61	pectin methylesterase 61	Encodes PME35, a pectin methylesterase. PME35-mediated demethylesterification of the primary cell wall regulates the mechanical strength of the supporting tissue.	pectin methylesterase 61 (PME61); FUNCTIONS IN: enzyme inhibitor activity, pectinesterase activity; INVOLVED IN: cell wall modification; LOCATED IN: cell wall, plant-type cell wall; EXPRESSED IN: 19 plant structures; EXPRESSED DURING: 13 growth stages; CONTAINS InterPro DOMAIN/s: Pectinesterase, active site (InterPro:IPR018040), Pectin lyase fold/virulence factor (InterPro:IPR011050), Pectinester…
BnaA04g01780D	509.443	2.65671	0.205988	12.8974	4.65298e-38	1.85164e-35	136	6.85	124	6.146	1028	49.743	762	36.734		418.645	2.41623	0.159909	15.1101	1.39018e-51	3.02122e-49	683	34.361	722	35.574	GO:0005618;GO:0030599;GO:0042545	Na	364	100	AT3G59010.1	529	69.57	89.13	protein_coding	PME61	pectin methylesterase 61	Encodes PME35, a pectin methylesterase. PME35-mediated demethylesterification of the primary cell wall regulates the mechanical strength of the supporting tissue.	pectin methylesterase 61 (PME61); FUNCTIONS IN: enzyme inhibitor activity, pectinesterase activity; INVOLVED IN: cell wall modification; LOCATED IN: cell wall, plant-type cell wall; EXPRESSED IN: 19 plant structures; EXPRESSED DURING: 13 growth stages; CONTAINS InterPro DOMAIN/s: Pectinesterase, active site (InterPro:IPR018040), Pectin lyase fold/virulence factor (InterPro:IPR011050), Pectinester…
BnaA04g02490D	2904.21	1.11116	0.136256	8.1549	3.49477e-16	2.94534e-14	1838	77.205	1826	75.475	3809	153.709	4226	169.9		2749.66	1.04568	0.0756795	13.8172	2.00797e-43	3.32354e-41	3682	154.484	3654	150.145	GO:0003824;GO:0005975	Na	346	100	AT3G57260.1	339	100	60.98	protein_coding	BGL2	beta-1,3-glucanase 2	beta 1,3-glucanase	beta-1,3-glucanase 2 (BGL2); FUNCTIONS IN: glucan 1,3-beta-glucosidase activity, protein binding, cellulase activity, hydrolase activity, hydrolyzing O-glycosyl compounds; INVOLVED IN: systemic acquired resistance, response to cold; LOCATED IN: apoplast, cell wall, vacuole; EXPRESSED IN: 17 plant structures; EXPRESSED DURING: 9 growth stages; CONTAINS InterPro DOMAIN/s: Glycoside hydrolase, catal…
BnaA04g02500D	2311.16	2.42479	0.157143	15.4305	1.021e-53	8.06547e-51	649	31.676	758	36.405	4308	201.999	3588	167.611		2220	2.42799	0.0917328	26.4681	2.25903e-154	4.16457e-151	3725	181.598	3696	176.466	GO:0003824;GO:0005975	Na	309	100	AT3G57260.1	339	92.04	61.22	protein_coding	BGL2	beta-1,3-glucanase 2	beta 1,3-glucanase	beta-1,3-glucanase 2 (BGL2); FUNCTIONS IN: glucan 1,3-beta-glucosidase activity, protein binding, cellulase activity, hydrolase activity, hydrolyzing O-glycosyl compounds; INVOLVED IN: systemic acquired resistance, response to cold; LOCATED IN: apoplast, cell wall, vacuole; EXPRESSED IN: 17 plant structures; EXPRESSED DURING: 9 growth stages; CONTAINS InterPro DOMAIN/s: Glycoside hydrolase, catal…
BnaA04g02560D	222.233	2.73261	0.243704	11.2128	3.52675e-29	9.06117e-27	45	2.462	59	3.177	389	20.448	402	21.052		101.976	1.45481	0.276225	5.26676	1.38852e-07	2.4008e-06	146	7.979	157	8.403	GO:0003700;GO:0043565	Na	285	96.14	AT3G56400.1	294	93.2	69.71	protein_coding	WRKY70	WRKY DNA-binding protein 70	member of WRKY Transcription Factor; Group III. Function as activator of SA-dependent defense genes and a repressor of JA-regulated genes. WRKY70-controlled suppression of JA-signaling is partly executed by NPR1.	WRKY DNA-binding protein 70 (WRKY70); CONTAINS InterPro DOMAIN/s: DNA-binding WRKY (InterPro:IPR003657); BEST Arabidopsis thaliana protein match is: WRKY DNA-binding protein 54 (TAIR:AT2G40750.1); Has 3203 Blast hits to 2772 proteins in 182 species: Archae - 0; Bacteria - 0; Metazoa - 0; Fungi - 0; Plants - 3190; Viruses - 0; Other Eukaryotes - 13 (source: NCBI BLink).
BnaA04g02730D	147.581	1.71541	0.287541	5.9658	2.43438e-09	9.38414e-08	71	8.421	55	6.419	178	20.282	291	33.035		109.711	1.24876	0.268419	4.65227	3.28294e-06	4.54058e-05	166	19.666	146	16.94	Na	Na	154	90.91	AT3G56710.1	151	92.72	66.43	protein_coding	SIB1	sigma factor binding protein 1	Sig1 binding protein; interacts with Sig1R4. As well as Sig1, SibI is imported into chloroplasts and its expression is light-dependent in mature chloroplasts.	sigma factor binding protein 1 (SIB1); CONTAINS InterPro DOMAIN/s: VQ (InterPro:IPR008889); BEST Arabidopsis thaliana protein match is: VQ motif-containing protein (TAIR:AT2G41180.1); Has 66 Blast hits to 66 proteins in 11 species: Archae - 0; Bacteria - 0; Metazoa - 0; Fungi - 0; Plants - 66; Viruses - 0; Other Eukaryotes - 0 (source: NCBI BLink).
BnaA04g03260D	86.6548	1.44787	0.312698	4.63024	3.6525e-06	7.83925e-05	35	0.941	50	1.322	130	3.357	134	3.447		75.3915	1.23893	0.310839	3.98575	6.72687e-05	0.00071984	113	3.034	103	2.708	GO:0008168	Na	660	92.58	AT3G56080.1	610	100	85.92	protein_coding	AT3G56080	S-adenosyl-L-methionine-dependent methyltransferases superfamily protein	Na	S-adenosyl-L-methionine-dependent methyltransferases superfamily protein; INVOLVED IN: biological_process unknown; LOCATED IN: endomembrane system; EXPRESSED IN: 17 plant structures; EXPRESSED DURING: 9 growth stages; CONTAINS InterPro DOMAIN/s: Protein of unknown function DUF248, methyltransferase putative (InterPro:IPR004159); BEST Arabidopsis thaliana protein match is: S-adenosyl-L-methionine-…
BnaA04g03440D	81.407	2.3922	0.332718	7.18989	6.48458e-13	3.91345e-11	20	1.782	22	1.929	128	10.956	158	13.474		37.057	1.11744	0.387806	2.88143	0.00395874	0.0252858	53	4.717	53	4.619	Na	Na	142	99.3	AT3G55646.1	146	96.58	79.43	protein_coding	AT3G55646	Na	Na	unknown protein; FUNCTIONS IN: molecular_function unknown; INVOLVED IN: biological_process unknown; LOCATED IN: chloroplast; BEST Arabidopsis thaliana protein match is: unknown protein (TAIR:AT2G39855.2); Has 35333 Blast hits to 34131 proteins in 2444 species: Archae - 798; Bacteria - 22429; Metazoa - 974; Fungi - 991; Plants - 531; Viruses - 0; Other Eukaryotes - 9610 (source: NCBI BLink).
BnaA04g04460D	26.5697	1.2415	0.437253	2.83931	0.00452117	0.0367068	9	0.267	16	0.467	41	1.169	41	1.165		27.0864	1.31505	0.430156	3.05716	0.00223448	0.0156034	41	1.216	42	1.22	GO:0005215;GO:0006810;GO:0006857;GO:0016020	Na	597	100	AT3G53960.1	602	100	82.45	protein_coding	AT3G53960	Major facilitator superfamily protein	Na	Major facilitator superfamily protein; FUNCTIONS IN: transporter activity; INVOLVED IN: oligopeptide transport; LOCATED IN: plasma membrane, membrane; EXPRESSED IN: 22 plant structures; EXPRESSED DURING: 13 growth stages; CONTAINS InterPro DOMAIN/s: PTR2 family proton/oligopeptide symporter, conserved site (InterPro:IPR018456), Oligopeptide transporter (InterPro:IPR000109), Major facilitator supe…
BnaA04g05520D	120.942	2.37325	0.298054	7.96248	1.68627e-15	1.32025e-13	42	3.164	25	1.854	214	15.49	206	14.855		79.5321	1.71896	0.315986	5.43998	5.32857e-08	9.79628e-07	116	8.73	134	9.876	Na	Na	88	100	AT3G52360.1	86	100	87.5	protein_coding	AT3G52360	Na	Na	unknown protein; FUNCTIONS IN: molecular_function unknown; INVOLVED IN: response to karrikin; LOCATED IN: endomembrane system; EXPRESSED IN: 23 plant structures; EXPRESSED DURING: 14 growth stages; BEST Arabidopsis thaliana protein match is: unknown protein (TAIR:AT2G35850.1); Has 34 Blast hits to 34 proteins in 10 species: Archae - 0; Bacteria - 0; Metazoa - 0; Fungi - 0; Plants - 34; Viruses - …
BnaA04g06060D	12.1716	2.12564	0.491889	4.32139	1.55047e-05	0.000288847	0	0	1	0.045	25	1.093	23	1.002		19.1646	2.77436	0.483349	5.73986	9.47534e-09	1.92979e-07	29	1.318	46	2.048	GO:0004506;GO:0008152;GO:0016021;GO:0016491;GO:0050660;GO:0055114	K00511	404	99.01	AT5G24140.1	516	77.52	72.75	protein_coding	SQP2	squalene monooxygenase 2	Encodes a protein with similarity to squalene monoxygenases.	squalene monooxygenase 2 (SQP2); FUNCTIONS IN: squalene monooxygenase activity, oxidoreductase activity, FAD binding; INVOLVED IN: sterol biosynthetic process; LOCATED IN: endomembrane system, integral to membrane; EXPRESSED IN: root; CONTAINS InterPro DOMAIN/s: Squalene epoxidase (InterPro:IPR013698), FAD dependent oxidoreductase (InterPro:IPR006076); BEST Arabidopsis thaliana protein match is: …
BnaA04g06980D	175.138	2.93588	0.270143	10.8679	1.63984e-27	3.64671e-25	30	2.18	39	2.789	341	23.805	295	20.517		134.638	2.58221	0.264108	9.77709	1.41211e-22	9.04122e-21	226	16.403	240	17.06	Na	Na	252	90.48	AT4G23180.1	669	34.08	68.86	protein_coding	CRK10	cysteine-rich RLK (RECEPTOR-like protein kinase) 10	Encodes a receptor-like protein kinase. Naming convention from Chen et al 2003 (PMID 14756307)	cysteine-rich RLK (RECEPTOR-like protein kinase) 10 (CRK10); FUNCTIONS IN: protein serine/threonine kinase activity, protein kinase activity, kinase activity, ATP binding; INVOLVED IN: protein amino acid phosphorylation; LOCATED IN: plasma membrane; EXPRESSED IN: 22 plant structures; EXPRESSED DURING: 13 growth stages; CONTAINS InterPro DOMAIN/s: Protein kinase, ATP binding site (InterPro:IPR0174…
BnaA04g07030D	10.6859	2.10544	0.491513	4.28359	1.83899e-05	0.000336791	0	0	0	0	24	3.718	19	2.933		8.84719	1.91486	0.489617	3.91094	9.19382e-05	0.000951452	17	2.738	18	2.84	GO:0000166;GO:0008152;GO:0016491	K00059	113	53.98	AT4G13180.1	263	23.19	85.25	protein_coding	AT4G13180	NAD(P)-binding Rossmann-fold superfamily protein	Na	NAD(P)-binding Rossmann-fold superfamily protein; FUNCTIONS IN: oxidoreductase activity, binding, catalytic activity; INVOLVED IN: response to arsenic; EXPRESSED IN: 22 plant structures; EXPRESSED DURING: 13 growth stages; CONTAINS InterPro DOMAIN/s: NAD(P)-binding domain (InterPro:IPR016040), Glucose/ribitol dehydrogenase (InterPro:IPR002347), Short-chain dehydrogenase/reductase SDR (InterPro:IP…
BnaA04g07040D	8.44074	1.81452	0.487286	3.72373	0.000196302	0.00269162	0	0	0	0	16	3.325	18	3.726		6.82945	1.60282	0.481271	3.33039	0.000867241	0.00693041	14	3.024	13	2.75	GO:0000166	K00059	84	100	AT4G13180.1	263	31.94	91.67	protein_coding	AT4G13180	NAD(P)-binding Rossmann-fold superfamily protein	Na	NAD(P)-binding Rossmann-fold superfamily protein; FUNCTIONS IN: oxidoreductase activity, binding, catalytic activity; INVOLVED IN: response to arsenic; EXPRESSED IN: 22 plant structures; EXPRESSED DURING: 13 growth stages; CONTAINS InterPro DOMAIN/s: NAD(P)-binding domain (InterPro:IPR016040), Glucose/ribitol dehydrogenase (InterPro:IPR002347), Short-chain dehydrogenase/reductase SDR (InterPro:IP…
BnaA04g12340D	29.2696	3.18167	0.466169	6.82514	8.78394e-12	4.64443e-10	1	0.125	1	0.123	46	5.514	70	8.36		7.55298	1.41748	0.488887	2.8994	0.00373874	0.0240936	11	1.371	17	2.075	GO:0003677	Na	130	72.31	AT2G21650.1	101	93.07	80.85	protein_coding	MEE3	Homeodomain-like superfamily protein	RSM1 is a member of a small sub-family of single MYB transcription factors. Analysis of overexpressin lines indicate its involvement during early morphogenesis.	MATERNAL EFFECT EMBRYO ARREST 3 (MEE3); CONTAINS InterPro DOMAIN/s: SANT, DNA-binding (InterPro:IPR001005), Molecular chaperone, heat shock protein, Hsp40, DnaJ (InterPro:IPR015609), Homeodomain-like (InterPro:IPR009057), MYB-like (InterPro:IPR017877); BEST Arabidopsis thaliana protein match is: RAD-like 1 (TAIR:AT4G39250.1); Has 548 Blast hits to 547 proteins in 63 species: Archae - 0; Bacteria …
BnaA04g12460D	52.9537	1.62196	0.37813	4.28942	1.79142e-05	0.000328875	21	1.046	22	1.079	107	5.121	63	3.004		66.5966	2.09139	0.333072	6.27909	3.40557e-10	8.36328e-09	104	5.175	118	5.751	GO:0005506;GO:0006633;GO:0016491;GO:0055114	K19706	240	98.75	AT2G34770.1	237	100	83.54	protein_coding	FAH1	fatty acid hydroxylase 1	encodes a fatty acid hydroxylase, required for the AtBI-1-mediated suppression of programmed cell death.	fatty acid hydroxylase 1 (FAH1); FUNCTIONS IN: fatty acid alpha-hydroxylase activity, catalytic activity; INVOLVED IN: very long-chain fatty acid metabolic process, negative regulation of programmed cell death; LOCATED IN: endoplasmic reticulum; EXPRESSED IN: 24 plant structures; EXPRESSED DURING: 15 growth stages; CONTAINS InterPro DOMAIN/s: Fatty acid hydroxylase (InterPro:IPR006694); BEST Arab…
BnaA04g13310D	28.5223	1.92209	0.442863	4.34015	1.42385e-05	0.000268186	9	0.325	6	0.213	38	1.317	62	2.14		75.5233	3.51142	0.363864	9.65036	4.89816e-22	3.03085e-20	152	5.476	132	4.658	GO:0003824;GO:0009058;GO:0030170	K01762	474	100	AT2G22810.1	474	100	87.76	protein_coding	ACS4	1-aminocyclopropane-1-carboxylate synthase 4	key regulatory enzyme in the biosynthesis of the plant hormone ethylene. ACS4 is specifically induced by indoleacetic acid (IAA).	1-aminocyclopropane-1-carboxylate synthase 4 (ACS4); CONTAINS InterPro DOMAIN/s: 1-aminocyclopropane-1-carboxylate synthase (InterPro:IPR001176), Pyridoxal phosphate-dependent transferase, major domain (InterPro:IPR015424), Aminotransferase, class I/classII (InterPro:IPR004839), Aminotransferases, class-I, pyridoxal-phosphate-binding site (InterPro:IPR004838), Pyridoxal phosphate-dependent transf…
BnaA04g13790D	24.5749	2.69126	0.466901	5.76408	8.21036e-09	2.91644e-07	3	0.182	1	0.06	44	2.565	51	2.962		10.3454	1.51868	0.492272	3.08504	0.00203522	0.0143747	21	1.273	16	0.95	Na	K08233	302	87.09	AT2G23620.1	263	100	84.03	protein_coding	MES1	methyl esterase 1	Encodes a protein shown to have carboxylesterase activity, methyl salicylate esterase activity, methyl jasmonate esterase activity, and methyl IAA esterase activity in vitro. MES1 appears to be involved in MeSA hydrolysis in planta. Expression of MES1 can restore systemic acquired resistance in SAR-deficient tobacco plants. This protein does not act on MeGA4, or MEGA9 in vitro.	methyl esterase 1 (MES1); CONTAINS InterPro DOMAIN/s: Alpha/beta hydrolase fold-1 (InterPro:IPR000073); BEST Arabidopsis thaliana protein match is: acetone-cyanohydrin lyase (TAIR:AT2G23600.1); Has 1884 Blast hits to 1883 proteins in 431 species: Archae - 2; Bacteria - 1054; Metazoa - 5; Fungi - 43; Plants - 631; Viruses - 0; Other Eukaryotes - 149 (source: NCBI BLink).
BnaA04g14510D	41.9471	1.08276	0.3836	2.82263	0.00476321	0.0381742	23	1.021	25	1.092	55	2.346	66	2.805		46.899	1.32323	0.364237	3.63289	0.000280267	0.00256043	76	3.371	63	2.737	GO:0008115;GO:0016491;GO:0046653;GO:0055114	K00306	413	99.27	AT2G24580.1	416	98.56	89.76	protein_coding	AT2G24580	FAD-dependent oxidoreductase family protein	Na	FAD-dependent oxidoreductase family protein; FUNCTIONS IN: sarcosine oxidase activity; INVOLVED IN: tetrahydrofolate metabolic process, oxidation reduction; LOCATED IN: cellular_component unknown; EXPRESSED IN: 23 plant structures; EXPRESSED DURING: 13 growth stages; CONTAINS InterPro DOMAIN/s: FAD dependent oxidoreductase (InterPro:IPR006076), Sarcosine oxidase, monomeric (InterPro:IPR006281); H…
BnaA04g16560D	297.847	3.84031	0.245687	15.6309	4.48273e-55	4.02131e-52	33	1.272	32	1.214	600	22.216	534	19.698		159.394	2.94229	0.254427	11.5644	6.24542e-31	6.12647e-29	265	10.202	303	11.424	GO:0003824;GO:0006633;GO:0008152;GO:0008610;GO:0016020	K15397	476	96.43	AT2G28630.1	476	96.43	92.81	protein_coding	KCS12	3-ketoacyl-CoA synthase 12	Encodes KCS12, a member of the 3-ketoacyl-CoA synthase family involved in the biosynthesis of VLCFA (very long chain fatty acids).	3-ketoacyl-CoA synthase 12 (KCS12); FUNCTIONS IN: transferase activity, transferring acyl groups other than amino-acyl groups, catalytic activity, acyltransferase activity; INVOLVED IN: response to osmotic stress; LOCATED IN: endoplasmic reticulum; EXPRESSED IN: 24 plant structures; EXPRESSED DURING: 13 growth stages; CONTAINS InterPro DOMAIN/s: Thiolase-like (InterPro:IPR016039), Very-long-chain…
BnaA04g17610D	137.71	2.22071	0.283208	7.84124	4.46122e-15	3.35873e-13	41	3.641	45	3.933	197	16.808	272	23.121		101.66	1.77177	0.276932	6.39784	1.57588e-10	4.00999e-09	160	14.194	159	13.814	GO:0009055;GO:0015035;GO:0045454	K03676	102	100	AT2G30540.1	102	100	96.08	protein_coding	AT2G30540	Thioredoxin superfamily protein	Na	Thioredoxin superfamily protein; FUNCTIONS IN: electron carrier activity, protein disulfide oxidoreductase activity; INVOLVED IN: cell redox homeostasis; LOCATED IN: endomembrane system; EXPRESSED IN: 15 plant structures; EXPRESSED DURING: 6 growth stages; CONTAINS InterPro DOMAIN/s: Glutaredoxin-like, plant II (InterPro:IPR011905), Glutaredoxin (InterPro:IPR002109), Thioredoxin fold (InterPro:IP…
BnaA04g17900D	25.5786	1.85985	0.445385	4.17583	2.969e-05	0.000514876	7	0.27	7	0.266	45	1.667	44	1.624		22.8652	1.72812	0.449776	3.84217	0.000121953	0.0012237	34	1.31	43	1.622	GO:0005506;GO:0016491;GO:0055114	Na	305	78.69	AT2G30840.1	362	66.3	86.25	protein_coding	AT2G30840	2-oxoglutarate (2OG) and Fe(II)-dependent oxygenase superfamily protein	encodes a protein whose sequence is similar to 2-oxoglutarate-dependent dioxygenase	2-oxoglutarate (2OG) and Fe(II)-dependent oxygenase superfamily protein; CONTAINS InterPro DOMAIN/s: Oxoglutarate/iron-dependent oxygenase (InterPro:IPR005123); BEST Arabidopsis thaliana protein match is: 2-oxoglutarate (2OG) and Fe(II)-dependent oxygenase superfamily protein (TAIR:AT2G30830.1); Has 8436 Blast hits to 8400 proteins in 1007 species: Archae - 0; Bacteria - 1167; Metazoa - 116; Fung…
BnaA04g18330D	451.065	2.13097	0.199014	10.7076	9.3762e-27	1.93095e-24	183	9.513	137	7.008	707	35.307	790	39.304		280.115	1.31824	0.187401	7.0343	2.00261e-12	6.15662e-11	387	20.094	412	20.95	GO:0005622;GO:0008270	Na	239	100	AT2G31380.1	238	100	87.87	protein_coding	STH	salt tolerance homologue	a B-box zinc finger protein that interacts with COP1. contains a novel 11 amino acid motif at the C-terminus (also found at the N-terminus of HY5) that is involved in the COP1 interaction.	salt tolerance homologue (STH); FUNCTIONS IN: sequence-specific DNA binding transcription factor activity, zinc ion binding, protein domain specific binding; INVOLVED IN: regulation of transcription; LOCATED IN: endomembrane system, intracellular; EXPRESSED IN: 21 plant structures; EXPRESSED DURING: 12 growth stages; CONTAINS InterPro DOMAIN/s: Zinc finger, B-box (InterPro:IPR000315); BEST Arabid…
BnaA04g18490D	421.613	1.50703	0.211039	7.14098	9.26687e-13	5.50469e-11	257	12.24	168	7.873	637	29.146	636	28.992		362.676	1.27064	0.184065	6.90319	5.08462e-12	1.49853e-10	503	23.929	521	24.274	GO:0005515	Na	385	100	AT2G32680.1	890	49.78	48.31	protein_coding	RLP23	receptor like protein 23	Na	receptor like protein 23 (RLP23); FUNCTIONS IN: kinase activity; INVOLVED IN: signal transduction, defense response; LOCATED IN: endomembrane system; EXPRESSED IN: 17 plant structures; EXPRESSED DURING: 9 growth stages; CONTAINS InterPro DOMAIN/s: Leucine-rich repeat (InterPro:IPR001611); BEST Arabidopsis thaliana protein match is: receptor like protein 24 (TAIR:AT2G33020.1); Has 122044 Blast hit…
BnaA04g18860D	584.7	2.95677	0.188111	15.7182	1.13518e-55	1.07289e-52	136	3.35	114	2.763	1102	26.078	1002	23.623		367.854	2.25711	0.170315	13.2526	4.36013e-40	6.30003e-38	576	14.172	638	15.374	GO:0016020;GO:0016760;GO:0030244	Na	712	100	AT2G32530.1	755	97.62	74.08	protein_coding	CSLB03	cellulose synthase-like B3	encodes a gene similar to cellulose synthase	cellulose synthase-like B3 (CSLB03); FUNCTIONS IN: cellulose synthase activity, transferase activity, transferring glycosyl groups, transferase activity; INVOLVED IN: cellulose biosynthetic process, polysaccharide biosynthetic process; LOCATED IN: membrane; CONTAINS InterPro DOMAIN/s: Cellulose synthase (InterPro:IPR005150); BEST Arabidopsis thaliana protein match is: cellulose synthase-like B4 (…
BnaA04g18920D	118.868	1.26479	0.285046	4.43713	9.11677e-06	0.000179711	58	1.58	74	1.983	149	3.899	198	5.161		109.293	1.15739	0.266629	4.34083	1.41945e-05	0.000175299	142	3.863	163	4.343	GO:0005515	Na	645	100	AT2G33060.1	808	94.68	49.67	protein_coding	RLP27	receptor like protein 27	Na	receptor like protein 27 (RLP27); FUNCTIONS IN: kinase activity; INVOLVED IN: signal transduction, defense response; LOCATED IN: endomembrane system; CONTAINS InterPro DOMAIN/s: Leucine-rich repeat, typical subtype (InterPro:IPR003591), Leucine-rich repeat (InterPro:IPR001611); BEST Arabidopsis thaliana protein match is: receptor like protein 26 (TAIR:AT2G33050.1); Has 94044 Blast hits to 28897 p…
BnaA04g21420D	26.5583	2.044	0.448595	4.55644	5.20276e-06	0.000107902	4	0.138	8	0.272	43	1.428	52	1.721		20.1227	1.67418	0.461956	3.62411	0.000289954	0.002639	34	1.174	34	1.15	GO:0046854	Na	496	100	AT2G37440.1	479	100	83.37	protein_coding	AT2G37440	DNAse I-like superfamily protein	Na	DNAse I-like superfamily protein; FUNCTIONS IN: hydrolase activity, inositol or phosphatidylinositol phosphatase activity; INVOLVED IN: biological_process unknown; EXPRESSED IN: sperm cell, root; CONTAINS InterPro DOMAIN/s: Inositol polyphosphate related phosphatase (InterPro:IPR000300), Endonuclease/exonuclease/phosphatase (InterPro:IPR005135); BEST Arabidopsis thaliana protein match is: DNAse I…
BnaA04g22680D	289.123	1.69361	0.216697	7.81559	5.47051e-15	4.078e-13	132	5.75	130	5.573	397	16.615	506	21.098		941.122	3.70859	0.130927	28.3256	1.67219e-176	3.72493e-173	1737	75.584	1732	73.811	Na	Na	421	100	AT2G40000.1	435	100	78.67	protein_coding	HSPRO2	ortholog of sugar beet HS1 PRO-1 2	Na	ortholog of sugar beet HS1 PRO-1 2 (HSPRO2); CONTAINS InterPro DOMAIN/s: Hs1pro-1, C-terminal (InterPro:IPR009743), Hs1pro-1, N-terminal (InterPro:IPR009869); BEST Arabidopsis thaliana protein match is: Hs1pro-1 protein (TAIR:AT3G55840.1); Has 71 Blast hits to 71 proteins in 18 species: Archae - 0; Bacteria - 0; Metazoa - 0; Fungi - 0; Plants - 60; Viruses - 0; Other Eukaryotes - 11 (source: NCBI…
BnaA04g22700D	476.222	2.43586	0.197187	12.3531	4.68965e-35	1.65473e-32	127	5.177	154	6.177	884	34.618	752	29.339		248.944	1.33615	0.196917	6.78536	1.15801e-11	3.31422e-10	318	12.948	396	15.791	Na	Na	450	100	AT2G39980.1	482	99.59	79.38	protein_coding	AT2G39980	HXXXD-type acyl-transferase family protein	Na	HXXXD-type acyl-transferase family protein; FUNCTIONS IN: transferase activity, transferring acyl groups other than amino-acyl groups, transferase activity; INVOLVED IN: response to karrikin; LOCATED IN: cellular_component unknown; EXPRESSED IN: 17 plant structures; EXPRESSED DURING: 10 growth stages; CONTAINS InterPro DOMAIN/s: Transferase (InterPro:IPR003480); BEST Arabidopsis thaliana protein …
BnaA04g22780D	34.9729	1.7726	0.42031	4.21735	2.47189e-05	0.000436973	10	0.702	13	0.898	45	3.033	73	4.903		47.0876	2.32773	0.381582	6.10021	1.05929e-09	2.44102e-08	83	5.817	81	5.56	Na	Na	147	71.43	AT2G39855.1	151	69.54	75.24	protein_coding	AT2G39855	Na	Na	unknown protein; FUNCTIONS IN: molecular_function unknown; INVOLVED IN: biological_process unknown; LOCATED IN: chloroplast; BEST Arabidopsis thaliana protein match is: unknown protein (TAIR:AT3G55646.1); Has 35333 Blast hits to 34131 proteins in 2444 species: Archae - 798; Bacteria - 22429; Metazoa - 974; Fungi - 991; Plants - 531; Viruses - 0; Other Eukaryotes - 9610 (source: NCBI BLink).
BnaA04g23180D	165.976	5.29242	0.378265	13.9913	1.7613e-44	9.61037e-42	4	0.132	1	0.032	275	8.715	389	12.281		25.0199	2.63615	0.462364	5.70145	1.1879e-08	2.38572e-07	53	1.746	41	1.323	Na	Na	448	100	AT2G39310.1	458	99.78	65.21	protein_coding	JAL22	jacalin-related lectin 22	Na	jacalin-related lectin 22 (JAL22); FUNCTIONS IN: molecular_function unknown; INVOLVED IN: biological_process unknown; LOCATED IN: cellular_component unknown; EXPRESSED IN: 13 plant structures; EXPRESSED DURING: 6 growth stages; CONTAINS InterPro DOMAIN/s: Mannose-binding lectin (InterPro:IPR001229); BEST Arabidopsis thaliana protein match is: jacalin-related lectin 23 (TAIR:AT2G39330.1); Has 2014…
BnaA04g24790D	103.938	4.19282	0.379584	11.0458	2.29655e-28	5.45064e-26	4	0.128	6	0.189	250	7.692	158	4.843		70.2502	3.75358	0.38282	9.80509	1.07052e-22	6.88717e-21	143	4.575	125	3.916	GO:0004857;GO:0005618;GO:0030599;GO:0042545	Na	516	100	AT2G43050.1	518	99.81	82.98	protein_coding	ATPMEPCRD	Plant invertase/pectin methylesterase inhibitor superfamily	Na	ATPMEPCRD; FUNCTIONS IN: enzyme inhibitor activity, pectinesterase activity; INVOLVED IN: cell wall modification; LOCATED IN: cell wall, plant-type cell wall; EXPRESSED IN: 9 plant structures; EXPRESSED DURING: 4 anthesis, petal differentiation and expansion stage; CONTAINS InterPro DOMAIN/s: Pectinesterase, active site (InterPro:IPR018040), Pectin lyase fold/virulence factor (InterPro:IPR011050)…
BnaA04g28630D	66.572	1.68004	0.339967	4.94176	7.74195e-07	1.92646e-05	27	1.722	28	1.757	115	7.044	98	5.981		135.642	2.90273	0.276558	10.4959	9.0195e-26	6.79156e-24	209	13.31	275	17.152	GO:0005515	K00799	225	100	AT2G29420.1	227	99.56	85.84	protein_coding	GSTU7	glutathione S-transferase tau 7	Encodes glutathione transferase belonging to the tau class of GSTs. Naming convention according to Wagner et al. (2002). Induced by Salicylic acid. Independent of NPR1 for their induction by salicylic acid.	glutathione S-transferase tau 7 (GSTU7); CONTAINS InterPro DOMAIN/s: Thioredoxin fold (InterPro:IPR012335), Glutathione S-transferase, C-terminal (InterPro:IPR004046), Glutathione S-transferase, C-terminal-like (InterPro:IPR010987), Glutathione S-transferase/chloride channel, C-terminal (InterPro:IPR017933), Glutathione S-transferase, N-terminal (InterPro:IPR004045), Thioredoxin-like fold (InterP…
BnaA04g28820D	22.8235	2.14981	0.463754	4.63567	3.55787e-06	7.66724e-05	3	0.53	5	0.87	34	5.774	50	8.459		12.8127	1.37665	0.48622	2.83133	0.00463542	0.0288766	19	3.355	24	4.15	Na	K14516	103	69.9	AT2G31230.1	243	29.63	58.33	protein_coding	ERF15	ethylene-responsive element binding factor 15	encodes a member of the ERF (ethylene response factor) subfamily B-3 of ERF/AP2 transcription factor family. The protein contains one AP2 domain. There are 18 members in this subfamily including ATERF-1, ATERF-2, AND ATERF-5.	ethylene-responsive element binding factor 15 (ERF15); FUNCTIONS IN: DNA binding, transcription activator activity, sequence-specific DNA binding transcription factor activity; INVOLVED IN: ethylene mediated signaling pathway, regulation of transcription, DNA-dependent, response to chitin; LOCATED IN: chloroplast; EXPRESSED IN: stem, root; CONTAINS InterPro DOMAIN/s: DNA-binding, integrase-type (…
BnaA04g28950D	320.121	1.38903	0.217974	6.37245	1.86037e-10	8.28821e-09	202	4.611	141	3.167	496	10.878	450	9.832		259.845	1.02468	0.201932	5.07438	3.88752e-07	6.30275e-06	316	7.205	381	8.508	GO:0005515	Na	772	100	AT2G33060.1	808	96.04	65.08	protein_coding	RLP27	receptor like protein 27	Na	receptor like protein 27 (RLP27); FUNCTIONS IN: kinase activity; INVOLVED IN: signal transduction, defense response; LOCATED IN: endomembrane system; CONTAINS InterPro DOMAIN/s: Leucine-rich repeat, typical subtype (InterPro:IPR003591), Leucine-rich repeat (InterPro:IPR001611); BEST Arabidopsis thaliana protein match is: receptor like protein 26 (TAIR:AT2G33050.1); Has 94044 Blast hits to 28897 p…
BnaA05g00940D	677.12	3.04744	0.184028	16.5597	1.36241e-61	1.75874e-58	150	4.677	124	3.804	1290	38.638	1162	34.674		430.235	2.37428	0.160127	14.8275	9.73272e-50	2.00127e-47	714	22.235	723	22.05	GO:0005506;GO:0009055;GO:0020037;GO:0055114	K15639	520	100	AT2G46950.1	572	90.91	78.46	protein_coding	CYP709B2	cytochrome P450, family 709, subfamily B, polypeptide 2	member of CYP709B	cytochrome P450, family 709, subfamily B, polypeptide 2 (CYP709B2); FUNCTIONS IN: electron carrier activity, monooxygenase activity, iron ion binding, oxygen binding, heme binding; INVOLVED IN: oxidation reduction; LOCATED IN: endomembrane system; EXPRESSED IN: 14 plant structures; EXPRESSED DURING: 4 anthesis, petal differentiation and expansion stage, E expanded cotyledon stage; CONTAINS InterP…
BnaA05g01050D	1195.98	2.24238	0.16506	13.5852	4.89974e-42	2.35753e-39	455	12.265	354	9.39	1950	50.499	2058	53.097		835.899	1.66292	0.127898	13.0019	1.19351e-38	1.61129e-36	1239	33.36	1286	33.911	GO:0003677;GO:0003682	K12134	552	100	AT2G46830.1	608	100	70.76	protein_coding	CCA1	circadian clock associated 1	Encodes a transcriptional repressor that performs overlapping functions with LHY in a regulatory feedback loop that is closely associated with the circadian oscillator of Arabidopsis. Binds to the evening element in the promoter of TOC1 and represses TOC1 transcription. CCA1 and LHY colocalize in the nucleus and form heterodimers in vivo. CCA1 and LHY function synergistically in regulating circad…	circadian clock associated 1 (CCA1); CONTAINS InterPro DOMAIN/s: SANT, DNA-binding (InterPro:IPR001005), Myb, DNA-binding (InterPro:IPR014778), Homeodomain-like (InterPro:IPR009057), Myb-like DNA-binding domain, SHAQKYF class (InterPro:IPR006447), HTH transcriptional regulator, Myb-type, DNA-binding (InterPro:IPR017930); BEST Arabidopsis thaliana protein match is: Homeodomain-like superfamily pro…
BnaA05g04630D	19.6002	1.51078	0.4663	3.23994	0.00119556	0.0123492	5	0.25	8	0.394	27	1.298	39	1.868		20.3571	1.62109	0.459213	3.53015	0.000415321	0.00361391	32	1.6	36	1.762	Na	Na	90	70	AT1G69420.2	596	10.57	84.13	protein_coding	AT1G69420	DHHC-type zinc finger family protein	Na	DHHC-type zinc finger family protein; FUNCTIONS IN: zinc ion binding; INVOLVED IN: biological_process unknown; LOCATED IN: endomembrane system; EXPRESSED IN: 22 plant structures; EXPRESSED DURING: 13 growth stages; CONTAINS InterPro DOMAIN/s: Zinc finger, DHHC-type (InterPro:IPR001594); BEST Arabidopsis thaliana protein match is: DHHC-type zinc finger family protein (TAIR:AT4G15080.1); Has 35333 …
BnaA05g05590D	23.8297	1.8599	0.458231	4.05887	4.93106e-05	0.000803529	9	0.394	3	0.129	39	1.64	45	1.885		92.9816	4.01876	0.361574	11.1146	1.06486e-28	9.28703e-27	185	8.088	171	7.322	Na	Na	419	100	AT2G40000.1	435	100	75.46	protein_coding	HSPRO2	ortholog of sugar beet HS1 PRO-1 2	Na	ortholog of sugar beet HS1 PRO-1 2 (HSPRO2); CONTAINS InterPro DOMAIN/s: Hs1pro-1, C-terminal (InterPro:IPR009743), Hs1pro-1, N-terminal (InterPro:IPR009869); BEST Arabidopsis thaliana protein match is: Hs1pro-1 protein (TAIR:AT3G55840.1); Has 71 Blast hits to 71 proteins in 18 species: Archae - 0; Bacteria - 0; Metazoa - 0; Fungi - 0; Plants - 60; Viruses - 0; Other Eukaryotes - 11 (source: NCBI…
BnaA05g05780D	202.044	2.19035	0.242209	9.04324	1.52095e-19	1.77312e-17	68	2.671	66	2.551	310	11.699	370	13.911		114.288	1.2158	0.263058	4.62178	3.80462e-06	5.22081e-05	141	5.532	182	6.994	GO:0009058;GO:0016779	K00966	361	100	AT2G39770.1	361	100	93.07	protein_coding	CYT1	Glucose-1-phosphate adenylyltransferase family protein	Encodes a GDP-mannose pyrophosphorylase/ mannose-1-pyrophosphatase. This enzyme provides GDP-mannose, which is used for cell wall carbohydrate biosynthesis and protein glycosylation as well as for ascorbate (vitamin C) biosynthesis. Mutations in this gene confer hypersensitivity to NH4+.	CYTOKINESIS DEFECTIVE 1 (CYT1); CONTAINS InterPro DOMAIN/s: Trimeric LpxA-like (InterPro:IPR011004), Bacterial transferase hexapeptide repeat (InterPro:IPR001451), Nucleotidyl transferase (InterPro:IPR005835); BEST Arabidopsis thaliana protein match is: Glucose-1-phosphate adenylyltransferase family protein (TAIR:AT3G55590.1); Has 29262 Blast hits to 29252 proteins in 3030 species: Archae - 1046;…
BnaA05g05840D	3388.85	2.17988	0.133162	16.3702	3.12437e-60	3.93723e-57	1222	41.861	1189	40.079	5650	185.941	5586	183.148		2383.26	1.59679	0.0815369	19.5837	2.13123e-85	1.266e-82	3610	123.522	3486	116.818	GO:0005524	Na	468	100	AT2G39730.1	474	100	92.63	protein_coding	RCA	rubisco activase	Rubisco activase, a nuclear-encoded chloroplast protein that consists of two isoforms arising from alternative splicing in most plants. Required for the light activation of rubisco. Involved in jasmonate-induced leaf senescence.	rubisco activase (RCA); FUNCTIONS IN: enzyme regulator activity, ADP binding, ribulose-1,5-bisphosphate carboxylase/oxygenase activator activity, ATP binding; INVOLVED IN: response to cold, response to light stimulus, defense response to bacterium; LOCATED IN: in 11 components; EXPRESSED IN: 26 plant structures; EXPRESSED DURING: 15 growth stages; CONTAINS InterPro DOMAIN/s: ATPase, AAA-type, cor…
BnaA05g07290D	96.3107	2.22381	0.30944	7.18657	6.6437e-13	4.00035e-11	29	2.48	29	2.44	152	12.486	178	14.568		58.4642	1.41403	0.340617	4.15139	3.30469e-05	0.00037727	98	8.37	77	6.441	GO:0005215;GO:0006810;GO:0016020	K09872	197	98.98	AT2G37170.1	285	68.42	94.36	protein_coding	PIP2B	plasma membrane intrinsic protein 2	a member of the plasma membrane intrinsic protein subfamily PIP2. localizes to the plasma membrane and exhibits water transport activity in Xenopus oocyte. expressed specifically in the vascular bundles and protein level increases slightly during leaf dev	plasma membrane intrinsic protein 2 (PIP2B); FUNCTIONS IN: water channel activity; INVOLVED IN: response to water deprivation, response to salt stress, transport, water transport; LOCATED IN: plasma membrane, chloroplast, membrane; EXPRESSED IN: root, cultured cell, callus; EXPRESSED DURING: seedling growth; CONTAINS InterPro DOMAIN/s: Major intrinsic protein, conserved site (InterPro:IPR022357),…
BnaA05g07580D	218.732	2.19309	0.2323	9.44076	3.70091e-21	4.86048e-19	73	2.943	73	2.896	355	13.75	380	14.663		270.57	2.60767	0.19509	13.3665	9.4891e-41	1.43307e-38	469	18.886	460	18.142	GO:0008152	K13496	455	100	AT2G36800.1	495	100	76.26	protein_coding	DOGT1	don-glucosyltransferase 1	Encodes a DON-Glucosyltransferase. The UGT73C5 glucosylates both brassinolide and castasterone in the 23-O position. The enzyme is presumably involved in the homeostasis of those steroid hormones hence regulating BR activity. Transgenic plants overexpressing UGT73C5 show a typical BR-deficient phenotype.	don-glucosyltransferase 1 (DOGT1); CONTAINS InterPro DOMAIN/s: UDP-glucuronosyl/UDP-glucosyltransferase (InterPro:IPR002213); BEST Arabidopsis thaliana protein match is: UDP-glucosyl transferase 73C6 (TAIR:AT2G36790.1); Has 7663 Blast hits to 7564 proteins in 401 species: Archae - 0; Bacteria - 196; Metazoa - 2172; Fungi - 32; Plants - 5134; Viruses - 64; Other Eukaryotes - 65 (source: NCBI BLink…
BnaA05g07590D	234.109	1.20645	0.21968	5.49186	3.97712e-08	1.26273e-06	130	5.241	146	5.792	320	12.394	347	13.39		280.832	1.60144	0.1863	8.59599	8.25469e-18	3.93677e-16	380	15.302	465	18.339	GO:0008152	K13496	455	100	AT2G36800.1	495	100	75.25	protein_coding	DOGT1	don-glucosyltransferase 1	Encodes a DON-Glucosyltransferase. The UGT73C5 glucosylates both brassinolide and castasterone in the 23-O position. The enzyme is presumably involved in the homeostasis of those steroid hormones hence regulating BR activity. Transgenic plants overexpressing UGT73C5 show a typical BR-deficient phenotype.	don-glucosyltransferase 1 (DOGT1); CONTAINS InterPro DOMAIN/s: UDP-glucuronosyl/UDP-glucosyltransferase (InterPro:IPR002213); BEST Arabidopsis thaliana protein match is: UDP-glucosyl transferase 73C6 (TAIR:AT2G36790.1); Has 7663 Blast hits to 7564 proteins in 401 species: Archae - 0; Bacteria - 196; Metazoa - 2172; Fungi - 32; Plants - 5134; Viruses - 64; Other Eukaryotes - 65 (source: NCBI BLink…
BnaA05g07600D	12.1403	1.41157	0.491186	2.87379	0.00405576	0.0336111	4	0.159	2	0.078	12	0.459	31	1.181		23.7164	2.4739	0.460662	5.37032	7.85971e-08	1.41147e-06	44	1.749	44	1.713	GO:0008152	K13496	461	100	AT2G36770.1	496	100	76.01	protein_coding	AT2G36770	UDP-Glycosyltransferase superfamily protein	Na	UDP-Glycosyltransferase superfamily protein; FUNCTIONS IN: transferase activity, transferring hexosyl groups, UDP-glycosyltransferase activity, transferase activity, transferring glycosyl groups; INVOLVED IN: metabolic process; LOCATED IN: cellular_component unknown; CONTAINS InterPro DOMAIN/s: UDP-glucuronosyl/UDP-glucosyltransferase (InterPro:IPR002213); BEST Arabidopsis thaliana protein match …
BnaA05g07970D	336.886	1.66861	0.214356	7.78429	7.01078e-15	5.14646e-13	182	14.484	128	10.024	502	38.382	545	41.514		336.838	1.72325	0.181456	9.49679	2.16469e-21	1.2873e-19	503	39.985	530	41.262	GO:0003677;GO:0008270	Na	163	100	AT2G36320.1	161	100	73.96	protein_coding	AT2G36320	A20/AN1-like zinc finger family protein	Na	A20/AN1-like zinc finger family protein; FUNCTIONS IN: DNA binding, zinc ion binding; INVOLVED IN: biological_process unknown; LOCATED IN: cellular_component unknown; EXPRESSED IN: 25 plant structures; EXPRESSED DURING: 15 growth stages; CONTAINS InterPro DOMAIN/s: Zinc finger, AN1-type (InterPro:IPR000058), Zinc finger, A20-type (InterPro:IPR002653); BEST Arabidopsis thaliana protein match is: A…
BnaA05g08410D	167.982	2.00037	0.263739	7.58467	3.33347e-14	2.26483e-12	65	2.008	58	1.763	233	6.916	321	9.493		105.421	1.22031	0.26776	4.55749	5.17689e-06	6.9261e-05	156	4.814	142	4.292	GO:0005089	Na	503	100	AT1G31650.1	576	91.49	68.31	protein_coding	ROPGEF14	RHO guanyl-nucleotide exchange factor 14	Encodes a member of KPP-like gene family, homolog of KPP (kinase partner protein) gene in tomato. Also a member of the RopGEF (guanine nucleotide exchange factor) family, containing the novel PRONE domain (plant-specific Rop nucleotide exchanger), which is exclusively active towards members of the Rop subfamily.	RHO guanyl-nucleotide exchange factor 14 (ROPGEF14); CONTAINS InterPro DOMAIN/s: Rop nucleotide exchanger, PRONE (InterPro:IPR005512); BEST Arabidopsis thaliana protein match is: RHO guanyl-nucleotide exchange factor 7 (TAIR:AT5G02010.1); Has 302 Blast hits to 301 proteins in 16 species: Archae - 0; Bacteria - 0; Metazoa - 0; Fungi - 0; Plants - 302; Viruses - 0; Other Eukaryotes - 0 (source: NCB…
BnaA05g08900D	43.9497	1.29182	0.384971	3.35562	0.000791875	0.00874482	17	0.847	27	1.324	66	3.159	67	3.195		43.8313	1.32964	0.377319	3.5239	0.000425239	0.0036918	59	2.936	72	3.509	GO:0005515;GO:0008270	K10664	368	100	AT2G35000.1	378	100	72.32	protein_coding	ATL9	RING/U-box superfamily protein	E3 ligase-like protein induced by chitin oligomers.	RING/U-box superfamily protein; FUNCTIONS IN: ubiquitin-protein ligase activity, zinc ion binding; INVOLVED IN: defense response to fungus, response to chitin; LOCATED IN: endomembrane system; EXPRESSED IN: sperm cell, hypocotyl, root, stamen; EXPRESSED DURING: 4 anthesis, petal differentiation and expansion stage; CONTAINS InterPro DOMAIN/s: Zinc finger, RING-type (InterPro:IPR001841), Zinc fing…
BnaA05g10570D	65.3323	2.03622	0.348383	5.84476	5.07285e-09	1.84784e-07	20	0.531	22	0.574	119	3.033	102	2.59		41.358	1.31144	0.377073	3.47795	0.00050527	0.00430688	62	1.643	61	1.583	GO:0005515	Na	692	100	AT2G33050.1	800	99.75	62.03	protein_coding	RLP26	receptor like protein 26	Na	receptor like protein 26 (RLP26); FUNCTIONS IN: kinase activity; INVOLVED IN: signal transduction, defense response; LOCATED IN: endomembrane system; CONTAINS InterPro DOMAIN/s: Leucine-rich repeat (InterPro:IPR001611); BEST Arabidopsis thaliana protein match is: receptor like protein 27 (TAIR:AT2G33060.1); Has 88860 Blast hits to 27057 proteins in 1064 species: Archae - 42; Bacteria - 6823; Meta…
BnaA05g10820D	24.5877	1.90849	0.456108	4.18429	2.86059e-05	0.000498035	9	0.235	3	0.077	45	1.127	42	1.048		25.1676	1.99192	0.450662	4.41999	9.87057e-06	0.000125374	41	1.068	47	1.199	GO:0003677;GO:0003700;GO:0005634;GO:0043565	K09338	704	100	AT1G05230.1	721	99.31	55.03	protein_coding	HDG2	homeodomain GLABROUS 2	Encodes a homeobox-leucine zipper family protein belonging to the HD-ZIP IV family. Mutants have trichomes that appear glass-like under a dissecting microscope as compared to the wild-type trichomes. The mutations do not affect trichome growth or branch number.	homeodomain GLABROUS 2 (HDG2); FUNCTIONS IN: DNA binding, sequence-specific DNA binding transcription factor activity; INVOLVED IN: regulation of transcription, DNA-dependent, trichome morphogenesis; LOCATED IN: nucleus; EXPRESSED IN: 32 plant structures; EXPRESSED DURING: 15 growth stages; CONTAINS InterPro DOMAIN/s: Homeobox, conserved site (InterPro:IPR017970), Homeobox (InterPro:IPR001356), H…
BnaA05g11360D	258.546	2.60492	0.240691	10.8227	2.68775e-27	5.8541e-25	65	3.762	67	3.815	383	21.294	527	29.191		127.207	1.4488	0.252161	5.74553	9.16323e-09	1.86836e-07	169	9.769	207	11.719	GO:0005622;GO:0008270	Na	243	97.94	AT2G31380.1	238	100	88.66	protein_coding	STH	salt tolerance homologue	a B-box zinc finger protein that interacts with COP1. contains a novel 11 amino acid motif at the C-terminus (also found at the N-terminus of HY5) that is involved in the COP1 interaction.	salt tolerance homologue (STH); FUNCTIONS IN: sequence-specific DNA binding transcription factor activity, zinc ion binding, protein domain specific binding; INVOLVED IN: regulation of transcription; LOCATED IN: endomembrane system, intracellular; EXPRESSED IN: 21 plant structures; EXPRESSED DURING: 12 growth stages; CONTAINS InterPro DOMAIN/s: Zinc finger, B-box (InterPro:IPR000315); BEST Arabid…
BnaA05g12320D	28.2992	1.74151	0.435881	3.99539	6.45888e-05	0.0010168	11	0.405	7	0.254	45	1.593	51	1.798		117.564	3.98988	0.334247	11.9369	7.59789e-33	8.10775e-31	252	9.273	195	7.028	GO:0004672;GO:0004674;GO:0004713;GO:0005524;GO:0006468	Na	498	93.98	AT2G30040.1	463	100	74.79	protein_coding	MAPKKK14	mitogen-activated protein kinase kinase kinase 14	member of MEKK subfamily	mitogen-activated protein kinase kinase kinase 14 (MAPKKK14); FUNCTIONS IN: protein serine/threonine kinase activity, protein kinase activity, kinase activity, ATP binding; INVOLVED IN: protein amino acid phosphorylation; EXPRESSED IN: 21 plant structures; EXPRESSED DURING: 11 growth stages; CONTAINS InterPro DOMAIN/s: Protein kinase, ATP binding site (InterPro:IPR017441), Protein kinase, catalyt…
BnaA05g12950D	427.133	1.16005	0.19152	6.05706	1.3863e-09	5.53755e-08	265	11.097	255	10.508	536	21.564	665	26.654		563.193	1.74602	0.135726	12.8643	7.14882e-38	9.43679e-36	823	34.425	903	36.992	GO:0003677;GO:0003682	Na	321	96.57	AT5G37260.1	287	100	80	protein_coding	RVE2	Homeodomain-like superfamily protein	Encodes a MYB family transcription factor Circadian 1 (CIR1). Involved in circadian regulation in Arabidopsis.	REVEILLE 2 (RVE2); CONTAINS InterPro DOMAIN/s: SANT, DNA-binding (InterPro:IPR001005), Homeodomain-like (InterPro:IPR009057), Myb, DNA-binding (InterPro:IPR014778), HTH transcriptional regulator, Myb-type, DNA-binding (InterPro:IPR017930), Myb-like DNA-binding domain, SHAQKYF class (InterPro:IPR006447); BEST Arabidopsis thaliana protein match is: Homeodomain-like superfamily protein (TAIR:AT5G173…
BnaA05g13560D	30.5644	1.41208	0.427069	3.30645	0.00094486	0.0101561	10	0.25	16	0.394	56	1.347	41	0.983		37.9455	1.82162	0.398838	4.56733	4.93977e-06	6.63209e-05	61	1.526	64	1.568	GO:0016020;GO:0016760;GO:0030244	Na	733	100	AT1G55850.1	729	100	79.35	protein_coding	CSLE1	cellulose synthase like E1	encodes a protein similar to cellulose synthase	cellulose synthase like E1 (CSLE1); FUNCTIONS IN: cellulose synthase activity, transferase activity, transferring glycosyl groups; INVOLVED IN: plant-type cell wall biogenesis, cellulose biosynthetic process, polysaccharide biosynthetic process; LOCATED IN: endoplasmic reticulum, plasma membrane; EXPRESSED IN: 24 plant structures; EXPRESSED DURING: 13 growth stages; CONTAINS InterPro DOMAIN/s: Ce…
BnaA05g14930D	117.856	1.80302	0.29179	6.17915	6.44457e-10	2.69e-08	50	6.239	45	5.525	158	18.94	222	26.513		78.5348	1.12459	0.299366	3.75656	0.000172263	0.00166688	102	12.713	117	14.281	Na	Na	84	88.1	AT1G52342.1	87	85.06	62.16	protein_coding	AT1G52342	Na	Na	unknown protein; FUNCTIONS IN: molecular_function unknown; INVOLVED IN: biological_process unknown; LOCATED IN: cellular_component unknown; Has 30201 Blast hits to 17322 proteins in 780 species: Archae - 12; Bacteria - 1396; Metazoa - 17338; Fungi - 3422; Plants - 5037; Viruses - 0; Other Eukaryotes - 2996 (source: NCBI BLink).
BnaA05g16830D	676.162	1.44241	0.164613	8.76241	1.91119e-18	1.99514e-16	364	11.253	353	10.739	1015	30.146	991	29.323		606.366	1.27849	0.127394	10.0357	1.06181e-23	7.1675e-22	838	25.877	868	26.25	GO:0000103;GO:0004781	K13811	459	100	AT3G22890.1	463	99.35	92.39	protein_coding	APS1	ATP sulfurylase 1	encodes ATP sulfurylase, the first enzyme in the sulfate assimilation pathway of Arabidopsis. It may also participate in selenium metabolism.	ATP sulfurylase 1 (APS1); FUNCTIONS IN: sulfate adenylyltransferase (ATP) activity; INVOLVED IN: response to cadmium ion, response to salt stress; LOCATED IN: chloroplast, plasma membrane, chloroplast stroma; EXPRESSED IN: 24 plant structures; EXPRESSED DURING: 15 growth stages; CONTAINS InterPro DOMAIN/s: Rossmann-like alpha/beta/alpha sandwich fold (InterPro:IPR014729), Pseudouridine synthase/a…
BnaA05g21380D	66.5974	1.05281	0.348134	3.02413	0.00249346	0.0227028	32	2.209	48	3.26	112	7.427	76	5.021		63.0096	1.0051	0.330035	3.04545	0.00232336	0.0161063	84	5.792	88	5.942	GO:0005515;GO:0008270	K19040	213	100	AT3G18773.1	220	100	73.76	protein_coding	AT3G18773	RING/U-box superfamily protein	Na	RING/U-box superfamily protein; FUNCTIONS IN: zinc ion binding; CONTAINS InterPro DOMAIN/s: Zinc finger, RING-type (InterPro:IPR001841), Zinc finger, C3HC4 RING-type (InterPro:IPR018957); BEST Arabidopsis thaliana protein match is: RING/U-box superfamily protein (TAIR:AT1G49200.1); Has 8714 Blast hits to 8693 proteins in 277 species: Archae - 0; Bacteria - 0; Metazoa - 2221; Fungi - 538; Plants -…
BnaA05g23290D	330.215	1.66233	0.199542	8.33072	8.03512e-17	7.15951e-15	148	5.523	159	5.838	499	17.889	524	18.715		278.271	1.39062	0.178068	7.80947	5.74307e-15	2.2073e-13	406	15.133	398	14.528	GO:0008152	Na	464	100	AT3G16520.3	462	100	79.53	protein_coding	UGT88A1	UDP-glucosyl transferase 88A1	Na	UDP-glucosyl transferase 88A1 (UGT88A1); FUNCTIONS IN: in 6 functions; INVOLVED IN: metabolic process; LOCATED IN: cellular_component unknown; EXPRESSED IN: 22 plant structures; EXPRESSED DURING: 13 growth stages; CONTAINS InterPro DOMAIN/s: UDP-glucuronosyl/UDP-glucosyltransferase (InterPro:IPR002213); BEST Arabidopsis thaliana protein match is: UDP-glucosyl transferase 72B3 (TAIR:AT1G01420.1); …
BnaA05g24230D	23.1111	2.11391	0.468193	4.51504	6.33044e-06	0.000128594	1	0.06	7	0.41	48	2.747	37	2.109		40.1293	3.03761	0.428129	7.09508	1.29278e-12	4.0608e-11	75	4.462	76	4.428	GO:0030246	Na	276	100	AT3G16530.1	276	100	84.06	protein_coding	AT3G16530	Legume lectin family protein	Lectin like protein whose expression is induced upon treatment with chitin oligomers.	Legume lectin family protein; FUNCTIONS IN: carbohydrate binding, binding; INVOLVED IN: response to chitin; LOCATED IN: apoplast, cell wall, nucleus, plant-type cell wall; EXPRESSED IN: 16 plant structures; EXPRESSED DURING: 9 growth stages; CONTAINS InterPro DOMAIN/s: Legume lectin, beta chain (InterPro:IPR001220), Concanavalin A-like lectin/glucanase, subgroup (InterPro:IPR013320), Concanavalin…
BnaA05g24540D	55.8334	1.0968	0.356055	3.08043	0.00206699	0.0194563	30	0.904	35	1.038	68	1.969	92	2.654		66.9559	1.47941	0.321815	4.59708	4.28459e-06	5.8123e-05	103	3.101	99	2.919	Na	K03152	392	100	AT3G14990.1	392	100	92.35	protein_coding	DJ1A	Class I glutamine amidotransferase-like superfamily protein	Encodes a homolog of animal DJ-1 superfamily protein. In the A. thaliana genome, three genes encoding close homologs of human DJ-1 were identified AT3G14990 (DJ1A), AT1G53280 (DJ1B) and AT4G34020 (DJ1C). Among the three homologs, DJ1C is essential for chloroplast development and viability. It exhibits glyoxalase activity towards glyoxal and methylglyoxal.	Class I glutamine amidotransferase-like superfamily protein; FUNCTIONS IN: catalytic activity; INVOLVED IN: response to cadmium ion, thiamin biosynthetic process; LOCATED IN: plasma membrane, vacuole; EXPRESSED IN: 24 plant structures; EXPRESSED DURING: 15 growth stages; CONTAINS InterPro DOMAIN/s: DJ-1 (InterPro:IPR006287), ThiJ/PfpI (InterPro:IPR002818); BEST Arabidopsis thaliana protein match …
BnaA05g24610D	17.6347	1.29376	0.469414	2.75612	0.00584922	0.0450039	6	0.125	8	0.163	30	0.598	27	0.536		29.7496	2.1262	0.432535	4.91566	8.84848e-07	1.35275e-05	59	1.223	45	0.914	GO:0003824;GO:0006099;GO:0008964;GO:0015977	K01595	776	71.01	AT3G14940.1	968	56.92	86.75	protein_coding	PPC3	phosphoenolpyruvate carboxylase 3	Encodes a cytosolic phosphoenolpyruvate carboxylase (PEPC) that has activity when expressed in E.coli. Its mRNA is most abundantly expressed in roots and siliques. PPC3 belongs to the plant-type PEPC family. It can form an enzymatically active complex with a castor bean ortholog of PPC4, which encodes a bacterial-type PEPC.	phosphoenolpyruvate carboxylase 3 (PPC3); FUNCTIONS IN: phosphoenolpyruvate carboxylase activity; INVOLVED IN: response to salt stress, tricarboxylic acid cycle; LOCATED IN: cytosol; EXPRESSED IN: 23 plant structures; EXPRESSED DURING: 13 growth stages; CONTAINS InterPro DOMAIN/s: Pyruvate/Phosphoenolpyruvate kinase, catalytic core (InterPro:IPR015813), Phosphoenolpyruvate carboxylase, active sit…
BnaA05g24790D	82.166	2.12114	0.335128	6.32935	2.46196e-10	1.08226e-08	33	1.491	18	0.8	131	5.685	149	6.442		54.6407	1.47917	0.3588	4.12255	3.74697e-05	0.000422974	75	3.384	92	4.065	GO:0016021	K15382	236	100	AT3G14770.1	236	100	90.25	protein_coding	SWEET2	Nodulin MtN3 family protein	Na	Nodulin MtN3 family protein; FUNCTIONS IN: molecular_function unknown; INVOLVED IN: biological_process unknown; LOCATED IN: endomembrane system, integral to membrane, membrane; EXPRESSED IN: 22 plant structures; EXPRESSED DURING: 13 growth stages; CONTAINS InterPro DOMAIN/s: MtN3/saliva-related transmembrane protein, conserved region (InterPro:IPR018169), RAG1-activating protein 1 homologue (Inte…
BnaA05g24870D	153.162	2.70676	0.275379	9.82924	8.42554e-23	1.26687e-20	39	1.248	31	0.976	255	7.837	292	8.941		150.885	2.74744	0.25581	10.7401	6.59385e-27	5.28516e-25	271	8.66	258	8.074	GO:0005506;GO:0009055;GO:0020037;GO:0055114	Na	512	100	AT3G14690.1	512	100	86.91	protein_coding	CYP72A15	cytochrome P450, family 72, subfamily A, polypeptide 15	putative cytochrome P450	cytochrome P450, family 72, subfamily A, polypeptide 15 (CYP72A15); FUNCTIONS IN: electron carrier activity, monooxygenase activity, iron ion binding, oxygen binding, heme binding; INVOLVED IN: response to cyclopentenone; LOCATED IN: endomembrane system; EXPRESSED IN: 22 plant structures; EXPRESSED DURING: 13 growth stages; CONTAINS InterPro DOMAIN/s: Cytochrome P450 (InterPro:IPR001128), Cytochr…
BnaA05g24900D	43.2169	2.88167	0.415641	6.93308	4.11764e-12	2.25139e-10	6	0.214	5	0.175	84	2.875	79	2.694		47.1574	3.07406	0.403941	7.61017	2.73725e-14	9.90785e-13	82	2.918	94	3.276	GO:0005506;GO:0009055;GO:0020037;GO:0055114	Na	515	95.34	AT3G14620.1	515	95.34	86.97	protein_coding	CYP72A8	cytochrome P450, family 72, subfamily A, polypeptide 8	putative cytochrome P450	cytochrome P450, family 72, subfamily A, polypeptide 8 (CYP72A8); FUNCTIONS IN: electron carrier activity, monooxygenase activity, iron ion binding, oxygen binding, heme binding; INVOLVED IN: response to cyclopentenone; LOCATED IN: endomembrane system; EXPRESSED IN: 19 plant structures; EXPRESSED DURING: 10 growth stages; CONTAINS InterPro DOMAIN/s: Cytochrome P450 (InterPro:IPR001128), Cytochrom…
BnaA05g25220D	8.67681	1.33131	0.489185	2.72149	0.00649878	0.048865	3	0.147	0	0	11	0.519	21	0.988		11.5984	1.76739	0.492008	3.5922	0.000327894	0.00293928	20	0.982	23	1.106	GO:0006629;GO:0016298;GO:0016787	Na	373	100	AT3G14225.1	377	100	83.02	protein_coding	GLIP4	GDSL-motif lipase 4	Contains lipase signature motif and GDSL domain.	GDSL-motif lipase 4 (GLIP4); FUNCTIONS IN: lipase activity, carboxylesterase activity; INVOLVED IN: lipid metabolic process; LOCATED IN: endomembrane system; EXPRESSED IN: 13 plant structures; EXPRESSED DURING: 7 growth stages; CONTAINS InterPro DOMAIN/s: Lipase, GDSL, active site (InterPro:IPR008265), Lipase, GDSL (InterPro:IPR001087), Esterase, SGNH hydrolase-type (InterPro:IPR013830); BEST Ara…
BnaA05g25600D	29.7801	1.58793	0.429182	3.69989	0.000215697	0.00290415	13	0.37	9	0.252	43	1.176	55	1.498		54.2009	2.59762	0.373235	6.95973	3.40921e-12	1.02338e-10	102	2.899	91	2.533	GO:0005975	K01193	584	100	AT3G13790.1	584	100	92.65	protein_coding	ATBFRUCT1	Glycosyl hydrolases family 32 protein	Encodes a protein with invertase activity.	ATBFRUCT1; FUNCTIONS IN: hydrolase activity, hydrolyzing O-glycosyl compounds, beta-fructofuranosidase activity; INVOLVED IN: response to karrikin, response to wounding; LOCATED IN: cell wall; EXPRESSED IN: 21 plant structures; EXPRESSED DURING: 13 growth stages; CONTAINS InterPro DOMAIN/s: Glycoside hydrolase, family 32 (InterPro:IPR001362), Glycoside hydrolase, family 32, active site (InterPro:…
BnaA05g25830D	634.991	4.355	0.214072	20.3436	5.29114e-92	2.00031e-88	61	2.178	41	1.44	1141	39.13	1315	44.929		345.189	3.52153	0.200472	17.5661	4.4758e-69	1.61679e-66	617	22	650	22.698	GO:0005524;GO:0044267	K04077	514	100	AT3G13470.1	596	94.3	54.27	protein_coding	Cpn60beta2	TCP-1/cpn60 chaperonin family protein	Encodes a subunit of chloroplasts chaperonins that are involved in mediating the folding of newly synthesized, translocated, or stress-denatured proteins. Cpn60 subunits are: Cpn60alpha1 (At2g28000), AtCpn60alpha2 (At5g18820), AtCpn60beta1 (At1g55490), AtCpn60beta2 (At3g13470), AtCpn60beta3 (At5g56500), AtCpn60beta4 (At1g26230).	TCP-1/cpn60 chaperonin family protein; FUNCTIONS IN: ATP binding; INVOLVED IN: protein folding, protein refolding, cellular protein metabolic process; LOCATED IN: in 7 components; EXPRESSED IN: 26 plant structures; EXPRESSED DURING: 14 growth stages; CONTAINS InterPro DOMAIN/s: Chaperonin Cpn60/TCP-1 (InterPro:IPR002423), Chaperonin Cpn60, conserved site (InterPro:IPR018370), Chaperonin Cpn60 (In…
BnaA05g27700D	47.4224	3.00133	0.412938	7.26824	3.64192e-13	2.24396e-11	8	0.328	3	0.121	87	3.422	93	3.645		57.0829	3.34831	0.394334	8.49105	2.04781e-17	9.46241e-16	114	4.662	101	4.045	GO:0008152	Na	448	100	AT3G11340.1	447	100	83.48	protein_coding	UGT76B1	UDP-Glycosyltransferase superfamily protein	Encodes a glucosyltransferase that conjugates isoleucic acid and modulates plant defense and senescence.	UDP-Glycosyltransferase superfamily protein; FUNCTIONS IN: transferase activity, transferring hexosyl groups, UDP-glycosyltransferase activity; INVOLVED IN: metabolic process; LOCATED IN: endomembrane system; EXPRESSED IN: 8 plant structures; EXPRESSED DURING: 4 anthesis, LP.02 two leaves visible, petal differentiation and expansion stage; CONTAINS InterPro DOMAIN/s: UDP-glucuronosyl/UDP-glucosyl…
BnaA05g29310D	113.393	1.87745	0.294942	6.36551	1.94646e-10	8.6499e-09	43	1.67	44	1.682	155	5.784	215	7.992		99.9528	1.71742	0.281971	6.09079	1.12356e-09	2.57581e-08	170	6.595	141	5.357	GO:0005795;GO:0008378	K01988	407	100	AT3G09020.1	411	99.27	82.6	protein_coding	AT3G09020	alpha 1,4-glycosyltransferase family protein	Na	alpha 1,4-glycosyltransferase family protein; FUNCTIONS IN: transferase activity, transferring glycosyl groups, transferase activity; INVOLVED IN: biological_process unknown; LOCATED IN: Golgi stack; EXPRESSED IN: 10 plant structures; EXPRESSED DURING: 6 growth stages; CONTAINS InterPro DOMAIN/s: Alpha 1,4-glycosyltransferase conserved region (InterPro:IPR007652), Glycosyltransferase, DXD sugar-b…
BnaA05g29940D	989.89	1.65042	0.157972	10.4475	1.5042e-25	2.74526e-23	497	11.345	444	9.974	1573	34.497	1472	32.162		813.468	1.32533	0.117683	11.2618	2.02522e-29	1.81057e-27	1174	26.769	1134	25.323	Na	Na	700	100	AT3G07700.3	724	100	87.84	protein_coding	AT3G07700	Protein kinase superfamily protein	Na	Protein kinase superfamily protein; EXPRESSED IN: 21 plant structures; EXPRESSED DURING: 12 growth stages; CONTAINS InterPro DOMAIN/s: ABC-1 (InterPro:IPR004147), Protein kinase-like domain (InterPro:IPR011009); BEST Arabidopsis thaliana protein match is: ABC2 homolog 13 (TAIR:AT5G64940.2).
BnaA05g31210D	911.97	2.94472	0.194255	15.159	6.60648e-52	4.8564e-49	192	13.576	199	13.846	1337	90.822	1948	131.832		564.523	2.24894	0.14024	16.0363	7.12297e-58	1.83965e-55	881	62.222	975	67.44	Na	Na	150	100	AT3G06070.1	151	100	75	protein_coding	AT3G06070	Na	Na	unknown protein; BEST Arabidopsis thaliana protein match is: unknown protein (TAIR:AT5G19190.1); Has 33 Blast hits to 33 proteins in 12 species: Archae - 0; Bacteria - 0; Metazoa - 1; Fungi - 0; Plants - 32; Viruses - 0; Other Eukaryotes - 0 (source: NCBI BLink).
BnaA05g32810D	20.5959	1.45103	0.460041	3.15413	0.00160975	0.0158674	7	0.256	8	0.288	29	1.018	39	1.364		19.0786	1.38168	0.460445	3.00076	0.00269307	0.0182365	29	1.059	32	1.144	GO:0016020	Na	502	100	AT3G03650.1	499	100	82.5	protein_coding	EDA5	Exostosin family protein	Na	embryo sac development arrest 5 (EDA5); FUNCTIONS IN: catalytic activity; INVOLVED IN: megagametogenesis, pollen tube development; LOCATED IN: membrane; CONTAINS InterPro DOMAIN/s: Exostosin-like (InterPro:IPR004263); BEST Arabidopsis thaliana protein match is: exostosin family protein (TAIR:AT3G45400.1); Has 1124 Blast hits to 1120 proteins in 61 species: Archae - 0; Bacteria - 6; Metazoa - 39; …
BnaA05g33280D	42.2235	2.26039	0.4018	5.62565	1.84809e-08	6.19468e-07	11	0.244	9	0.196	78	1.66	72	1.526		25.5876	1.50683	0.436634	3.45103	0.000558458	0.00470399	35	0.774	47	1.018	GO:0005216;GO:0005249;GO:0005515;GO:0006811;GO:0006813;GO:0016020;GO:0055085	Na	829	98.19	AT3G02850.1	828	98.31	92.38	protein_coding	SKOR	STELAR K+ outward rectifier	Encodes SKOR, a member of Shaker family potassium ion (K+) channel. This family includes five groups based on phylogenetic analysis (FEBS Letters (2007) 581: 2357): I (inward rectifying channel): AKT1 (AT2G26650), AKT5 (AT4G32500) and SPIK (also known as AKT6, AT2G25600); II (inward rectifying channel): KAT1 (AT5G46240) and KAT2 (AT4G18290); III (weakly inward rectifying channel): AKT2 (AT4G22200…	STELAR K+ outward rectifier (SKOR); FUNCTIONS IN: outward rectifier potassium channel activity, cyclic nucleotide binding; INVOLVED IN: potassium ion transport, response to abscisic acid stimulus; LOCATED IN: membrane; EXPRESSED IN: 8 plant structures; EXPRESSED DURING: L mature pollen stage, M germinated pollen stage, 4 anthesis; CONTAINS InterPro DOMAIN/s: Cyclic nucleotide-binding (InterPro:IP…
BnaA05g34000D	919.352	2.91018	0.169321	17.1874	3.30173e-66	5.29548e-63	213	9.421	198	8.617	1750	74.357	1540	65.19		650.823	2.40979	0.132782	18.1485	1.32063e-73	5.64827e-71	1090	48.153	1087	47.029	GO:0016020	Na	286	99.65	AT3G01290.1	285	100	95.44	protein_coding	HIR2	SPFH/Band 7/PHB domain-containing membrane-associated protein family	Na	SPFH/Band 7/PHB domain-containing membrane-associated protein family; INVOLVED IN: N-terminal protein myristoylation; LOCATED IN: mitochondrion, plasma membrane, vacuole, membrane; EXPRESSED IN: 21 plant structures; EXPRESSED DURING: 9 growth stages; CONTAINS InterPro DOMAIN/s: Band 7 protein (InterPro:IPR001107); BEST Arabidopsis thaliana protein match is: SPFH/Band 7/PHB domain-containing membr…
BnaA05g35790D	23.3855	2.95605	0.479955	6.15901	7.32022e-10	3.03634e-08	1	0.028	0	0	61	1.669	32	0.873		5.79201	1.25763	0.476086	2.64161	0.00825134	0.0465477	8	0.228	14	0.39	GO:0005215;GO:0006810;GO:0016020	Na	614	100	AT1G32450.1	614	100	91.22	protein_coding	NRT1.5	nitrate transporter 1.5	Transmembrane nitrate transporter. Involved in xylem transport of nitrate from root to shoot. Induced in response to nitrate. Not involved in nitrate uptake. expressed in root pericycle cells.	nitrate transporter 1.5 (NRT1.5); CONTAINS InterPro DOMAIN/s: Oligopeptide transporter (InterPro:IPR000109), Major facilitator superfamily, general substrate transporter (InterPro:IPR016196); BEST Arabidopsis thaliana protein match is: NITRATE TRANSPORTER 1.8 (TAIR:AT4G21680.1); Has 7755 Blast hits to 7381 proteins in 1434 species: Archae - 0; Bacteria - 3851; Metazoa - 707; Fungi - 433; Plants -…
BnaA06g00040D	518.07	1.94302	0.197013	9.86236	6.06081e-23	9.29799e-21	210	7.158	201	6.742	955	31.274	719	23.457		548.074	2.11352	0.138832	15.2235	2.46794e-52	5.54374e-50	869	29.587	902	30.077	Na	Na	380	100	AT1G55960.1	403	94.29	70.53	protein_coding	AT1G55960	Polyketide cyclase/dehydrase and lipid transport superfamily protein	Na	Polyketide cyclase/dehydrase and lipid transport superfamily protein; CONTAINS InterPro DOMAIN/s: Lipid-binding START (InterPro:IPR002913); BEST Arabidopsis thaliana protein match is: Polyketide cyclase/dehydrase and lipid transport superfamily protein (TAIR:AT3G13062.1); Has 265 Blast hits to 265 proteins in 57 species: Archae - 0; Bacteria - 0; Metazoa - 86; Fungi - 0; Plants - 153; Viruses - 0…
BnaA06g01390D	472.624	5.17965	0.254282	20.3697	3.10433e-92	1.26387e-88	21	0.883	17	0.703	945	38.164	920	37.015		136.655	3.40979	0.2858	11.9307	8.1899e-33	8.68747e-31	240	10.077	264	10.856	GO:0005515	Na	343	100	AT1G54040.2	341	100	77.03	protein_coding	ESP	epithiospecifier protein	Epithiospecifier protein, interacts with WRKY53. Involved in pathogen resistance and leaf senescence.	epithiospecifier protein (ESP); FUNCTIONS IN: enzyme regulator activity; INVOLVED IN: response to jasmonic acid stimulus, glucosinolate catabolic process, leaf senescence, defense response to bacterium; LOCATED IN: nucleus; EXPRESSED IN: 19 plant structures; EXPRESSED DURING: 14 growth stages; CONTAINS InterPro DOMAIN/s: Galactose oxidase/kelch, beta-propeller (InterPro:IPR011043), Kelch repeat t…
BnaA06g01770D	38.4894	1.45265	0.396204	3.66641	0.000245979	0.00324769	17	0.739	17	0.728	61	2.549	60	2.498		43.6909	1.71169	0.376422	4.54726	5.43481e-06	7.25121e-05	68	2.954	72	3.064	GO:0003677	Na	318	100	AT3G15510.1	364	100	59.26	protein_coding	NAC2	NAC domain containing protein 2	Note of caution: not to be confused with another protein (AtNAC6 locus AT5G39610) which on occasion has also been referred to as AtNAC2.	NAC domain containing protein 2 (NAC2); FUNCTIONS IN: sequence-specific DNA binding transcription factor activity; INVOLVED IN: multicellular organismal development, regulation of transcription; LOCATED IN: cellular_component unknown; EXPRESSED IN: 13 plant structures; EXPRESSED DURING: LP.06 six leaves visible, LP.04 four leaves visible, 4 anthesis, petal differentiation and expansion stage; CON…
BnaA06g01790D	1299.67	2.04833	0.155954	13.1341	2.09885e-39	8.81633e-37	483	17.186	506	17.717	1948	66.59	2299	78.295		1023.88	1.67433	0.110141	15.2017	3.4463e-52	7.61347e-50	1611	57.257	1482	51.585	GO:0016021	K13348	373	98.12	AT1G52870.2	366	100	88.52	protein_coding	AT1G52870	Peroxisomal membrane 22 kDa (Mpv17/PMP22) family protein	Na	Peroxisomal membrane 22 kDa (Mpv17/PMP22) family protein; FUNCTIONS IN: molecular_function unknown; INVOLVED IN: biological_process unknown; LOCATED IN: integral to membrane, chloroplast; EXPRESSED IN: 21 plant structures; EXPRESSED DURING: 13 growth stages; CONTAINS InterPro DOMAIN/s: Mpv17/PMP22 (InterPro:IPR007248); BEST Arabidopsis thaliana protein match is: Peroxisomal membrane 22 kDa (Mpv17…
BnaA06g01910D	284.178	2.43406	0.226806	10.7319	7.20915e-27	1.50814e-24	74	4.729	90	5.66	438	26.892	543	33.214		220.424	2.06702	0.210184	9.83433	8.00992e-23	5.17807e-21	327	20.874	387	24.194	Na	Na	131	100	AT1G52565.1	129	100	85.61	protein_coding	AT1G52565	Na	Na	unknown protein; FUNCTIONS IN: molecular_function unknown; INVOLVED IN: biological_process unknown; LOCATED IN: endomembrane system; BEST Arabidopsis thaliana protein match is: unknown protein (TAIR:AT3G15760.1); Has 35333 Blast hits to 34131 proteins in 2444 species: Archae - 798; Bacteria - 22429; Metazoa - 974; Fungi - 991; Plants - 531; Viruses - 0; Other Eukaryotes - 9610 (source: NCBI BLink…
BnaA06g02070D	50.6328	1.07599	0.369348	2.91321	0.00357731	0.0305578	36	0.712	23	0.447	66	1.253	79	1.495		111.429	2.4842	0.288654	8.60618	7.5538e-18	3.60895e-16	177	3.495	207	4.003	GO:0004672;GO:0004674;GO:0004713;GO:0005515;GO:0005524;GO:0006468	Na	873	100	AT1G51820.1	885	100	77.09	protein_coding	AT1G51820	Leucine-rich repeat protein kinase family protein	Na	Leucine-rich repeat protein kinase family protein; FUNCTIONS IN: kinase activity; INVOLVED IN: protein amino acid phosphorylation; LOCATED IN: endomembrane system; EXPRESSED IN: 10 plant structures; EXPRESSED DURING: 7 growth stages; CONTAINS InterPro DOMAIN/s: Protein kinase, ATP binding site (InterPro:IPR017441), Protein kinase, catalytic domain (InterPro:IPR000719), Leucine-rich repeat (InterP…
BnaA06g04960D	473.227	1.67974	0.181484	9.25557	2.13094e-20	2.65375e-18	210	8.122	229	8.715	716	26.604	751	27.8		502.481	1.8418	0.143335	12.8496	8.64415e-38	1.13826e-35	799	30.867	764	28.906	GO:0006662;GO:0009055;GO:0015035;GO:0045454	Na	272	100	AT1G08570.1	275	100	79.64	protein_coding	ACHT4	atypical CYS HIS rich thioredoxin 4	Encodes a member of the thioredoxin family protein. Located in the chloroplast. Shows high activity towards the chloroplast 2-Cys peroxiredoxin A, and poor activity towards the chloroplast NADP-malate dehydrogenase.	atypical CYS HIS rich thioredoxin 4 (ACHT4); FUNCTIONS IN: oxidoreductase activity, acting on sulfur group of donors, disulfide as acceptor; INVOLVED IN: cell redox homeostasis; LOCATED IN: chloroplast membrane, chloroplast, chloroplast stroma; EXPRESSED IN: 22 plant structures; EXPRESSED DURING: 13 growth stages; CONTAINS InterPro DOMAIN/s: Thioredoxin fold (InterPro:IPR012335), Thioredoxin, cor…
BnaA06g05120D	66.8315	1.34372	0.341935	3.92976	8.50324e-05	0.00129325	39	0.677	29	0.495	114	1.901	87	1.445		84.5051	1.80028	0.311283	5.78342	7.31976e-09	1.51678e-07	111	1.924	158	2.682	Na	Na	964	100	AT1G08800.1	1113	100	57.77	protein_coding	AT1G08800	Protein of unknown function, DUF593	Na	Protein of unknown function, DUF593; INVOLVED IN: response to salt stress, N-terminal protein myristoylation; LOCATED IN: endomembrane system; EXPRESSED IN: 20 plant structures; EXPRESSED DURING: 12 growth stages; CONTAINS InterPro DOMAIN/s: Protein of unknown function DUF593 (InterPro:IPR007656); BEST Arabidopsis thaliana protein match is: Protein of unknown function, DUF593 (TAIR:AT2G30690.1); …
BnaA06g05310D	362.658	3.63832	0.227448	15.9963	1.35624e-57	1.43563e-54	53	2.282	41	1.737	716	29.615	650	26.785		444.717	4.02854	0.192162	20.9642	1.39107e-97	9.53455e-95	786	33.802	883	37.189	GO:0030410;GO:0030418	K05953	323	100	AT1G09240.1	320	100	87.31	protein_coding	NAS3	nicotianamine synthase 3	Encodes a nicotianamine synthase.	nicotianamine synthase 3 (NAS3); CONTAINS InterPro DOMAIN/s: Nicotianamine synthase (InterPro:IPR004298); BEST Arabidopsis thaliana protein match is: nicotianamine synthase 4 (TAIR:AT1G56430.1); Has 198 Blast hits to 195 proteins in 46 species: Archae - 20; Bacteria - 10; Metazoa - 0; Fungi - 20; Plants - 147; Viruses - 0; Other Eukaryotes - 1 (source: NCBI BLink).
BnaA06g05940D	481.193	2.24579	0.197044	11.3974	4.30836e-30	1.15166e-27	165	10.283	154	9.444	708	42.388	912	54.398		367.946	1.84131	0.16576	11.1083	1.14313e-28	9.95344e-27	530	32.991	618	37.675	Na	Na	188	97.87	AT1G10155.1	184	100	85.87	protein_coding	PP2-A10	phloem protein 2-A10	Na	phloem protein 2-A10 (PP2-A10); BEST Arabidopsis thaliana protein match is: phloem protein 2-A9 (TAIR:AT1G31200.1); Has 113 Blast hits to 113 proteins in 20 species: Archae - 0; Bacteria - 0; Metazoa - 0; Fungi - 0; Plants - 113; Viruses - 0; Other Eukaryotes - 0 (source: NCBI BLink).
BnaA06g08160D	151.945	1.35865	0.252389	5.38315	7.31945e-08	2.20488e-06	85	2.57	78	2.321	219	6.362	230	6.656		194.201	1.85787	0.214232	8.67223	4.23742e-18	2.05572e-16	287	8.668	324	9.584	GO:0008152;GO:0016597	Na	441	100	AT1G12420.1	441	100	93.2	protein_coding	ACR8	ACT domain repeat 8	Na	ACT domain repeat 8 (ACR8); CONTAINS InterPro DOMAIN/s: Amino acid-binding ACT (InterPro:IPR002912); BEST Arabidopsis thaliana protein match is: ACT domain repeat 7 (TAIR:AT4G22780.1); Has 2013 Blast hits to 1422 proteins in 371 species: Archae - 0; Bacteria - 1118; Metazoa - 0; Fungi - 0; Plants - 487; Viruses - 0; Other Eukaryotes - 408 (source: NCBI BLink).
BnaA06g08770D	39.4798	1.33442	0.39281	3.39712	0.000680979	0.00770297	17	0.504	21	0.613	60	1.709	61	1.731		54.3505	1.90828	0.360271	5.2968	1.17852e-07	2.05633e-06	102	3.021	76	2.204	GO:0003993;GO:0016787;GO:0046872	Na	619	100	AT1G13750.1	613	100	79.48	protein_coding	AT1G13750	Purple acid phosphatases superfamily protein	Na	Purple acid phosphatases superfamily protein; FUNCTIONS IN: hydrolase activity, protein serine/threonine phosphatase activity, metal ion binding, acid phosphatase activity; INVOLVED IN: biological_process unknown; LOCATED IN: endomembrane system; EXPRESSED IN: 21 plant structures; EXPRESSED DURING: 13 growth stages; CONTAINS InterPro DOMAIN/s: Purple acid phosphatase, N-terminal (InterPro:IPR0159…
BnaA06g08940D	392.143	1.79291	0.191495	9.36272	7.77071e-21	9.98253e-19	169	3.505	171	3.49	641	12.773	598	11.872		496.402	2.26372	0.145903	15.5152	2.7358e-54	6.35919e-52	812	16.823	823	16.699	GO:0016021	Na	794	100	AT1G14040.1	813	100	83.35	protein_coding	AT1G14040	EXS (ERD1/XPR1/SYG1) family protein	Na	EXS (ERD1/XPR1/SYG1) family protein; LOCATED IN: integral to membrane; EXPRESSED IN: 21 plant structures; EXPRESSED DURING: 12 growth stages; CONTAINS InterPro DOMAIN/s: SPX, N-terminal (InterPro:IPR004331), EXS, C-terminal (InterPro:IPR004342); BEST Arabidopsis thaliana protein match is: EXS (ERD1/XPR1/SYG1) family protein (TAIR:AT2G03240.1); Has 1168 Blast hits to 1094 proteins in 207 species: …
BnaA06g09660D	27.2916	2.78972	0.465776	5.98941	2.10603e-09	8.184e-08	0	0	4	0.33	44	3.543	62	4.974		19.1806	2.33938	0.478339	4.89064	1.00509e-06	1.51749e-05	36	3.014	36	2.952	Na	Na	151	100	AT1G14870.1	152	100	83.55	protein_coding	PCR2	PLANT CADMIUM RESISTANCE 2	PCR2 encodes a membrane protein involved in zinc transport and detoxification.	PLANT CADMIUM RESISTANCE 2 (PCR2); FUNCTIONS IN: molecular_function unknown; INVOLVED IN: response to oxidative stress; LOCATED IN: plasma membrane; EXPRESSED IN: callus; CONTAINS InterPro DOMAIN/s: Protein of unknown function Cys-rich (InterPro:IPR006461); BEST Arabidopsis thaliana protein match is: PLAC8 family protein (TAIR:AT5G35525.1); Has 803 Blast hits to 802 proteins in 112 species: Archa…
BnaA06g11240D	2317.44	1.33768	0.1383	9.67229	3.95436e-22	5.58113e-20	1327	34.752	1284	33.088	3468	87.251	3253	81.537		2473.63	1.5161	0.0788714	19.2225	2.40031e-82	1.32294e-79	3605	94.3	3657	93.686	GO:0000166	Na	606	100	AT1G16720.1	598	100	90.18	protein_coding	HCF173	high chlorophyll fluorescence phenotype 173	Encodes HCF173, a protein with weak similarities to the superfamily of the short-chain dehydrogenases/reductases. HCF173 is involved in the initiation of translation of the psbA mRNA. Mutants shows a high chlorophyll fluorescence phenotype (hcf) and are severely affected in the accumulation of PSII subunits. The protein HCF173 is localized in the chloroplast, where it is mainly associated with th…	high chlorophyll fluorescence phenotype 173 (HCF173); FUNCTIONS IN: binding, catalytic activity; INVOLVED IN: photosystem II assembly, translational initiation; LOCATED IN: chloroplast, chloroplast envelope; EXPRESSED IN: 23 plant structures; EXPRESSED DURING: 13 growth stages; CONTAINS InterPro DOMAIN/s: NAD(P)-binding domain (InterPro:IPR016040), NADH:ubiquinone oxidoreductase intermediate-asso…
BnaA06g13410D	55.356	2.34105	0.373004	6.27621	3.4692e-10	1.49159e-08	14	1.028	13	0.939	91	6.42	105	7.38		57.9544	2.4689	0.360067	6.85679	7.04269e-12	2.05298e-10	108	7.922	95	6.825	Na	Na	183	100	AT1G75050.1	246	99.59	48.98	protein_coding	AT1G75050	Pathogenesis-related thaumatin superfamily protein	Na	Pathogenesis-related thaumatin superfamily protein; FUNCTIONS IN: molecular_function unknown; INVOLVED IN: response to other organism; LOCATED IN: endomembrane system; EXPRESSED IN: 6 plant structures; EXPRESSED DURING: 4 anthesis, petal differentiation and expansion stage; CONTAINS InterPro DOMAIN/s: Thaumatin, conserved site (InterPro:IPR017949), Thaumatin, pathogenesis-related (InterPro:IPR001…
BnaA06g14380D	69.9919	1.13948	0.331423	3.43815	0.000585704	0.00679517	46	1.155	35	0.865	91	2.196	110	2.644		127.271	2.24834	0.264268	8.50782	1.77231e-17	8.23923e-16	218	5.469	207	5.086	GO:0004252;GO:0006508;GO:0008236;GO:0070008	K01322	731	100	AT1G20380.1	731	100	89.74	protein_coding	AT1G20380	Prolyl oligopeptidase family protein	Na	Prolyl oligopeptidase family protein; FUNCTIONS IN: serine-type peptidase activity, serine-type endopeptidase activity; INVOLVED IN: proteolysis; LOCATED IN: cellular_component unknown; EXPRESSED IN: 19 plant structures; EXPRESSED DURING: 9 growth stages; CONTAINS InterPro DOMAIN/s: Peptidase S9, prolyl oligopeptidase, catalytic domain (InterPro:IPR001375), Peptidase S9A, oligopeptidase, N-termin…
BnaA06g14550D	166.209	1.27752	0.267777	4.77084	1.83461e-06	4.20167e-05	99	3.534	86	3.021	190	6.516	295	10.079		146.532	1.0965	0.232711	4.71185	2.45475e-06	3.46543e-05	193	6.882	208	7.263	GO:0004672;GO:0004674;GO:0004713;GO:0005524;GO:0006468	Na	381	98.69	AT1G20650.1	381	98.69	90.69	protein_coding	ASG5	Protein kinase superfamily protein	Na	Protein kinase superfamily protein; FUNCTIONS IN: protein serine/threonine kinase activity, protein kinase activity, ATP binding; INVOLVED IN: protein amino acid phosphorylation; LOCATED IN: cellular_component unknown; EXPRESSED IN: 22 plant structures; EXPRESSED DURING: 13 growth stages; CONTAINS InterPro DOMAIN/s: Protein kinase, ATP binding site (InterPro:IPR017441), Protein kinase, catalytic …
BnaA06g14840D	471.297	1.03499	0.188132	5.50139	3.76803e-08	1.19922e-06	310	13.041	301	12.46	570	23.037	718	28.91		595.277	1.55154	0.131254	11.8209	3.04409e-32	3.12366e-30	843	35.423	922	37.943	Na	Na	244	100	AT1G21000.1	246	99.19	93.85	protein_coding	AT1G21000	PLATZ transcription factor family protein	Na	PLATZ transcription factor family protein; CONTAINS InterPro DOMAIN/s: Protein of unknown function DUF597 (InterPro:IPR006734); BEST Arabidopsis thaliana protein match is: PLATZ transcription factor family protein (TAIR:AT1G76590.1); Has 403 Blast hits to 403 proteins in 26 species: Archae - 0; Bacteria - 0; Metazoa - 0; Fungi - 0; Plants - 403; Viruses - 0; Other Eukaryotes - 0 (source: NCBI BLi…
BnaA06g14880D	244.448	1.35471	0.225347	6.01168	1.83606e-09	7.19297e-08	138	4.793	128	4.374	315	10.51	404	13.429		252.233	1.47036	0.18707	7.85993	3.84335e-15	1.50419e-13	354	12.28	387	13.148	Na	Na	503	94.43	AT1G21060.1	505	94.06	79.16	protein_coding	AT1G21060	Protein of unknown function, DUF547	Na	Protein of unknown function, DUF547; FUNCTIONS IN: molecular_function unknown; INVOLVED IN: biological_process unknown; LOCATED IN: chloroplast; EXPRESSED IN: 16 plant structures; EXPRESSED DURING: 8 growth stages; CONTAINS InterPro DOMAIN/s: Protein of unknown function DUF547 (InterPro:IPR006869); BEST Arabidopsis thaliana protein match is: Protein of unknown function, DUF547 (TAIR:AT1G76620.1);…
BnaA06g15280D	55.8393	1.12382	0.355808	3.15849	0.00158588	0.0156713	36	2.507	28	1.919	71	4.75	90	5.999		103.786	2.2544	0.288786	7.80646	5.88189e-15	2.25904e-13	157	10.92	192	13.079	GO:0005509	K13448	154	100	AT1G21550.1	155	100	79.35	protein_coding	AT1G21550	Calcium-binding EF-hand family protein	Na	Calcium-binding EF-hand family protein; FUNCTIONS IN: calcium ion binding; INVOLVED IN: biological_process unknown; LOCATED IN: cellular_component unknown; EXPRESSED IN: 14 plant structures; EXPRESSED DURING: 8 growth stages; CONTAINS InterPro DOMAIN/s: EF-Hand 1, calcium-binding site (InterPro:IPR018247), EF-HAND 2 (InterPro:IPR018249), EF-hand-like domain (InterPro:IPR011992), Calcium-binding E…
BnaA06g15390D	117.53	1.4497	0.292054	4.96381	6.91244e-07	1.73968e-05	66	1.721	51	1.309	207	5.186	149	3.719		158.364	2.04254	0.24087	8.47985	2.2548e-17	1.0383e-15	272	7.085	241	6.148	Na	Na	704	97.59	AT1G21670.1	703	97.72	81.22	protein_coding	AT1G21670	Na	Na	LOCATED IN: cell wall, plant-type cell wall; EXPRESSED IN: 23 plant structures; EXPRESSED DURING: 14 growth stages; CONTAINS InterPro DOMAIN/s: WD40-like Beta Propeller (InterPro:IPR011659), Six-bladed beta-propeller, TolB-like (InterPro:IPR011042); BEST Arabidopsis thaliana protein match is: DPP6 N-terminal domain-like protein (TAIR:AT1G21680.1); Has 8461 Blast hits to 5060 proteins in 1257 spec…
BnaA06g17430D	768.158	1.43319	0.178979	8.00756	1.17003e-15	9.32627e-14	387	11.287	428	12.283	1278	35.809	999	27.887		752.004	1.45228	0.11995	12.1074	9.65391e-34	1.05762e-31	1099	32.016	1088	31.042	GO:0016021;GO:0055085	K13783	527	100	AT3G47420.1	523	100	92.61	protein_coding	G3Pp1	phosphate starvation-induced gene 3	Encodes a Pi starvation-responsive protein AtPS3. A member of the phosphate starvation-induced glycerol-3-phosphate permease gene family: AT3G47420(G3Pp1), AT4G25220(G3Pp2), AT1G30560(G3Pp3), AT4G17550(G3Pp4) and AT2G13100(G3Pp5).	phosphate starvation-induced gene 3 (PS3); FUNCTIONS IN: sugar:hydrogen symporter activity; INVOLVED IN: carbohydrate transport, transmembrane transport; EXPRESSED IN: 22 plant structures; EXPRESSED DURING: 13 growth stages; CONTAINS InterPro DOMAIN/s: Major facilitator superfamily (InterPro:IPR020846), Major facilitator superfamily MFS-1 (InterPro:IPR011701), Major facilitator superfamily, gener…
BnaA06g17790D	33.7825	1.8153	0.4265	4.25628	2.07854e-05	0.000374059	6	0.73	15	1.797	61	7.135	54	6.293		69.5637	3.02304	0.361282	8.36755	5.88288e-17	2.64517e-15	120	14.593	135	16.078	GO:0005375;GO:0016021;GO:0035434	K14686	150	94	AT2G26975.1	145	97.24	79.43	protein_coding	COPT6	Ctr copper transporter family	Na	Ctr copper transporter family; FUNCTIONS IN: copper ion transmembrane transporter activity; INVOLVED IN: copper ion transport; LOCATED IN: vacuole; CONTAINS InterPro DOMAIN/s: Ctr copper transporter (InterPro:IPR007274); BEST Arabidopsis thaliana protein match is: copper transporter 2 (TAIR:AT3G46900.1); Has 384 Blast hits to 384 proteins in 117 species: Archae - 0; Bacteria - 0; Metazoa - 136; F…
BnaA06g18530D	281.224	1.02802	0.219248	4.68884	2.74759e-06	6.08458e-05	179	4.124	184	4.171	438	9.694	331	7.298		395.259	1.74456	0.155576	11.2135	3.49962e-29	3.09251e-27	590	13.577	623	14.04	GO:0004672;GO:0004674;GO:0004713;GO:0005524;GO:0006468;GO:0030246	Na	687	96.94	AT3G45410.1	664	100	77.33	protein_coding	AT3G45410	Concanavalin A-like lectin protein kinase family protein	encodes a receptor-like kinase that has serine/threonine kinase activity whose expression is induced by high salt stress. This induction is inhibited by tobacco ethylene receptor.	Concanavalin A-like lectin protein kinase family protein; CONTAINS InterPro DOMAIN/s: Legume lectin, beta chain (InterPro:IPR001220), Protein kinase, ATP binding site (InterPro:IPR017441), Serine/threonine-protein kinase-like domain (InterPro:IPR017442), Concanavalin A-like lectin/glucanase, subgroup (InterPro:IPR013320), Protein kinase-like domain (InterPro:IPR011009), Serine/threonine-protein k…
BnaA06g20180D	227.277	1.99207	0.243875	8.1684	3.125e-16	2.64635e-14	102	1.326	68	0.87	398	4.971	347	4.318		179.377	1.62916	0.231508	7.03717	1.96178e-12	6.045e-11	283	3.675	262	3.332	GO:0003824;GO:0005506;GO:0009055;GO:0016491;GO:0046872;GO:0050660;GO:0051536;GO:0055114	K11817	1375	100	AT3G43600.1	1321	100	76.89	protein_coding	AAO2	aldehyde oxidase 2	Encodes an aldehyde oxidase. AAO2 does not appear to act on abscisic aldehyde in vitro but it is possible that it may function in abscisic acid biosynthesis when the activity of At2g27150 (AAO3), the primary abscisic aldehyde oxidase, is lost.	aldehyde oxidase 2 (AAO2); FUNCTIONS IN: aldehyde oxidase activity; INVOLVED IN: oxidation reduction; EXPRESSED IN: 16 plant structures; EXPRESSED DURING: 13 growth stages; CONTAINS InterPro DOMAIN/s: Aldehyde oxidase/xanthine dehydrogenase (InterPro:IPR016208), Ferredoxin (InterPro:IPR001041), Molybdopterin dehydrogenase, FAD-binding (InterPro:IPR002346), [2Fe-2S]-binding (InterPro:IPR002888), F…
BnaA06g20870D	74.5156	2.4223	0.340885	7.10592	1.19522e-12	6.98227e-11	19	0.689	18	0.642	138	4.807	125	4.338		33.8243	1.15084	0.399153	2.8832	0.00393661	0.0251595	51	1.847	47	1.667	GO:0005506;GO:0009055;GO:0020037;GO:0055114	Na	506	96.84	AT3G48270.1	489	100	78.78	protein_coding	CYP71A26	cytochrome P450, family 71, subfamily A, polypeptide 26	putative cytochrome P450	cytochrome P450, family 71, subfamily A, polypeptide 26 (CYP71A26); FUNCTIONS IN: electron carrier activity, monooxygenase activity, iron ion binding, oxygen binding, heme binding; INVOLVED IN: oxidation reduction; CONTAINS InterPro DOMAIN/s: Cytochrome P450 (InterPro:IPR001128), Cytochrome P450, conserved site (InterPro:IPR017972), Cytochrome P450, E-class, group I (InterPro:IPR002401); BEST Ara…
BnaA06g22570D	130.522	1.11583	0.274118	4.07063	4.68855e-05	0.000767794	76	3.874	82	4.113	155	7.59	213	10.392		261.673	2.42564	0.196427	12.3488	4.94394e-35	5.82187e-33	457	23.268	425	21.192	GO:0003712;GO:0004402;GO:0005515;GO:0005634;GO:0008270	Na	332	99.4	AT5G63160.1	365	90.41	88.48	protein_coding	BT1	BTB and TAZ domain protein 1	BTB and TAZ domain protein. Short-lived nuclear-cytoplasmic protein targeted for degradation by the 26S proteosome pathway. Acts redundantly with BT2 and BT3 during female gametophyte development.	BTB and TAZ domain protein 1 (BT1); CONTAINS InterPro DOMAIN/s: BTB/POZ (InterPro:IPR013069), Zinc finger, TAZ-type (InterPro:IPR000197), BTB/POZ fold (InterPro:IPR011333), Kelch related (InterPro:IPR013089), BTB/POZ-like (InterPro:IPR000210); BEST Arabidopsis thaliana protein match is: BTB and TAZ domain protein 2 (TAIR:AT3G48360.1); Has 1462 Blast hits to 1460 proteins in 105 species: Archae - …
BnaA06g23750D	31.999	1.98115	0.430656	4.6003	4.2188e-06	8.92797e-05	9	0.703	8	0.615	44	3.302	68	5.084		31.7296	2.03784	0.421363	4.83631	1.32275e-06	1.95674e-05	58	4.526	51	3.897	GO:0003700;GO:0043565	Na	206	97.09	AT5G64810.1	194	100	80.5	protein_coding	WRKY51	WRKY DNA-binding protein 51	member of WRKY Transcription Factor; Group II-c. Involved in jasmonic acid inducible defense responses.	WRKY DNA-binding protein 51 (WRKY51); CONTAINS InterPro DOMAIN/s: DNA-binding WRKY (InterPro:IPR003657); BEST Arabidopsis thaliana protein match is: WRKY DNA-binding protein 50 (TAIR:AT5G26170.1); Has 30201 Blast hits to 17322 proteins in 780 species: Archae - 12; Bacteria - 1396; Metazoa - 17338; Fungi - 3422; Plants - 5037; Viruses - 0; Other Eukaryotes - 2996 (source: NCBI BLink).
BnaA06g26430D	126.741	2.1996	0.305926	7.18997	6.4804e-13	3.91345e-11	50	1.792	28	0.987	251	8.641	181	6.208		77.1829	1.41672	0.318707	4.4452	8.78089e-06	0.000112739	110	3.937	120	4.207	Na	Na	432	97.69	AT5G23870.3	451	93.57	87.44	protein_coding	AT5G23870	Pectinacetylesterase family protein	Na	Pectinacetylesterase family protein; FUNCTIONS IN: carboxylesterase activity; INVOLVED IN: biological_process unknown; LOCATED IN: plant-type cell wall; EXPRESSED IN: 22 plant structures; EXPRESSED DURING: 13 growth stages; CONTAINS InterPro DOMAIN/s: Pectinacetylesterase (InterPro:IPR004963); BEST Arabidopsis thaliana protein match is: Pectinacetylesterase family protein (TAIR:AT3G62060.1); Has …
BnaA06g27980D	77.9749	1.16373	0.314528	3.69992	0.000215669	0.00290415	44	2.318	46	2.384	115	5.82	109	5.496		84.0655	1.33994	0.302365	4.43154	9.35623e-06	0.000119437	101	5.314	145	7.472	GO:0005515	Na	348	72.13	AT5G25930.1	1005	24.98	54.58	protein_coding	AT5G25930	Protein kinase family protein with leucine-rich repeat domain	Na	Protein kinase family protein with leucine-rich repeat domain; FUNCTIONS IN: kinase activity; INVOLVED IN: protein amino acid phosphorylation; LOCATED IN: plasma membrane, membrane; EXPRESSED IN: 23 plant structures; EXPRESSED DURING: 14 growth stages; CONTAINS InterPro DOMAIN/s: Protein kinase, ATP binding site (InterPro:IPR017441), Protein kinase, catalytic domain (InterPro:IPR000719), Leucine-…
BnaA06g28320D	62.3688	4.04818	0.420787	9.6205	6.55122e-22	9.07687e-20	3	0.08	1	0.026	136	3.479	111	2.829		13.1393	1.8255	0.489237	3.73132	0.000190476	0.00182267	29	0.771	19	0.495	Na	Na	511	43.84	AT5G36228.1	361	62.05	33.04	protein_coding	AT5G36228	nucleic acid binding;zinc ion binding	Na	nucleic acid binding;zinc ion binding; FUNCTIONS IN: zinc ion binding, nucleic acid binding; INVOLVED IN: biological_process unknown; LOCATED IN: cellular_component unknown; CONTAINS InterPro DOMAIN/s: Zinc finger, CCHC-type (InterPro:IPR001878); BEST Arabidopsis thaliana protein match is: unknown protein (TAIR:AT1G43680.1); Has 295 Blast hits to 291 proteins in 12 species: Archae - 0; Bacteria -…
BnaA06g28440D	25.0613	1.80576	0.450536	4.00802	6.12302e-05	0.000969487	9	0.235	5	0.129	37	0.929	50	1.25		16.8031	1.24791	0.471316	2.64772	0.00810359	0.0458692	23	0.6	30	0.767	Na	K10268	640	99.84	AT5G27920.1	642	99.53	86.7	protein_coding	AT5G27920	F-box family protein	Na	F-box family protein; CONTAINS InterPro DOMAIN/s: Leucine-rich repeat, cysteine-containing subtype (InterPro:IPR006553); BEST Arabidopsis thaliana protein match is: RNI-like superfamily protein (TAIR:AT5G01720.1); Has 30201 Blast hits to 17322 proteins in 780 species: Archae - 12; Bacteria - 1396; Metazoa - 17338; Fungi - 3422; Plants - 5037; Viruses - 0; Other Eukaryotes - 2996 (source: NCBI BLi…
BnaA06g31080D	93.3586	1.91743	0.305984	6.26643	3.69409e-10	1.58185e-08	37	1.693	32	1.441	151	6.64	156	6.834		60.1352	1.17832	0.33468	3.52075	0.000430334	0.00373058	95	4.343	76	3.403	GO:0003677	Na	309	100	AT3G29035.1	318	100	66.56	protein_coding	NAC3	NAC domain containing protein 3	Encodes a protein with transcription factor activity. Note: this protein (AT3G29035) on occasion has also been referred to as AtNAC3, not to be confused with the AtNAC3 found at locus AT3G15500.	NAC domain containing protein 3 (NAC3); CONTAINS InterPro DOMAIN/s: No apical meristem (NAM) protein (InterPro:IPR003441); BEST Arabidopsis thaliana protein match is: NAC domain containing protein 6 (TAIR:AT5G39610.1); Has 2988 Blast hits to 2981 proteins in 79 species: Archae - 0; Bacteria - 0; Metazoa - 0; Fungi - 0; Plants - 2988; Viruses - 0; Other Eukaryotes - 0 (source: NCBI BLink).
BnaA06g32410D	525.388	2.4848	0.196265	12.6604	9.79795e-37	3.70411e-34	163	6.07	138	5.057	802	28.693	1014	36.142		236.642	1.10423	0.192549	5.73483	9.76075e-09	1.98339e-07	332	12.349	313	11.402	GO:0004222;GO:0006508;GO:0016020	Na	344	100	AT3G27110.1	344	100	88.95	protein_coding	AT3G27110	Peptidase family M48 family protein	Na	Peptidase family M48 family protein; FUNCTIONS IN: metalloendopeptidase activity; INVOLVED IN: proteolysis; LOCATED IN: chloroplast, membrane; EXPRESSED IN: 22 plant structures; EXPRESSED DURING: 13 growth stages; CONTAINS InterPro DOMAIN/s: Peptidase M48 (InterPro:IPR001915); Has 2654 Blast hits to 2654 proteins in 909 species: Archae - 247; Bacteria - 2042; Metazoa - 0; Fungi - 12; Plants - 34;…
BnaA06g33030D	294.978	2.82735	0.220886	12.8001	1.63793e-37	6.42154e-35	63	2.033	70	2.223	516	15.998	539	16.648		176.762	2.03131	0.225471	9.00919	2.07584e-19	1.09662e-17	268	8.639	303	9.566	GO:0005506;GO:0009055;GO:0020037;GO:0055114	K00517	500	96.4	AT3G26200.1	500	96.4	92.95	protein_coding	CYP71B22	cytochrome P450, family 71, subfamily B, polypeptide 22	putative cytochrome P450	cytochrome P450, family 71, subfamily B, polypeptide 22 (CYP71B22); FUNCTIONS IN: electron carrier activity, monooxygenase activity, iron ion binding, oxygen binding, heme binding; INVOLVED IN: oxidation reduction; EXPRESSED IN: 15 plant structures; EXPRESSED DURING: 13 growth stages; CONTAINS InterPro DOMAIN/s: Cytochrome P450 (InterPro:IPR001128), Cytochrome P450, E-class, group I (InterPro:IPR…
BnaA06g33600D	49.9144	3.53442	0.421812	8.37914	5.33157e-17	4.83191e-15	3	0.119	3	0.117	97	3.708	98	3.732		15.3844	1.84495	0.481071	3.83509	0.000125516	0.00125545	30	1.192	25	0.973	GO:0006629;GO:0016787	Na	366	94.54	AT2G03980.1	367	94.28	74.57	protein_coding	AT2G03980	GDSL-like Lipase/Acylhydrolase superfamily protein	Na	GDSL-like Lipase/Acylhydrolase superfamily protein; FUNCTIONS IN: hydrolase activity, acting on ester bonds, carboxylesterase activity; INVOLVED IN: lipid metabolic process; LOCATED IN: endomembrane system; EXPRESSED IN: 24 plant structures; EXPRESSED DURING: 15 growth stages; CONTAINS InterPro DOMAIN/s: Lipase, GDSL (InterPro:IPR001087); BEST Arabidopsis thaliana protein match is: GDSL-like Lipa…
BnaA06g34860D	108.287	4.83947	0.39557	12.2342	2.04172e-34	6.88293e-32	4	0.285	0	0	220	15.041	212	14.44		23.7445	2.65877	0.468524	5.67478	1.38865e-08	2.77016e-07	47	3.341	43	2.993	GO:0006952;GO:0009607	Na	151	100	AT2G01520.1	151	100	85.43	protein_coding	MLP328	MLP-like protein 328	Encodes a cis-cinnamic acid responsive gene that is a member of the major latex protein-like gene family and plays a role in promoting vegetative growth and delaying &#64258;owering.	MLP-like protein 328 (MLP328); FUNCTIONS IN: copper ion binding; INVOLVED IN: response to zinc ion; LOCATED IN: cellular_component unknown; EXPRESSED IN: 13 plant structures; EXPRESSED DURING: 7 growth stages; CONTAINS InterPro DOMAIN/s: Bet v I allergen (InterPro:IPR000916); BEST Arabidopsis thaliana protein match is: Polyketide cyclase/dehydrase and lipid transport superfamily protein (TAIR:AT4…
BnaA06g37710D	559.874	1.06704	0.171788	6.21141	5.25124e-10	2.22168e-08	342	19.546	375	21.09	757	41.564	781	42.722		559.199	1.11253	0.132996	8.36509	6.0069e-17	2.69413e-15	770	43.957	749	41.876	Na	Na	212	100	AT1G50020.1	209	100	83.26	protein_coding	AT1G50020	Na	Na	unknown protein; FUNCTIONS IN: molecular_function unknown; INVOLVED IN: biological_process unknown; LOCATED IN: chloroplast thylakoid membrane, chloroplast; EXPRESSED IN: 24 plant structures; EXPRESSED DURING: 15 growth stages; Has 72 Blast hits to 72 proteins in 27 species: Archae - 0; Bacteria - 0; Metazoa - 0; Fungi - 0; Plants - 72; Viruses - 0; Other Eukaryotes - 0 (source: NCBI BLink).
BnaA06g37960D	109.234	2.63345	0.305843	8.61046	7.27675e-18	7.18539e-16	28	1.075	22	0.831	185	6.826	205	7.536		84.5662	2.27235	0.310636	7.31515	2.57099e-13	8.61216e-12	151	5.793	135	5.072	GO:0003824;GO:0004084;GO:0008152;GO:0009081	K00826	454	85.46	AT1G10070.1	388	100	90.46	protein_coding	BCAT-2	branched-chain amino acid transaminase 2	Encodes a chloroplast branched-chain amino acid aminotransferase. Complements the yeast leu/iso-leu/val auxotrophy mutant.	branched-chain amino acid transaminase 2 (BCAT-2); FUNCTIONS IN: branched-chain-amino-acid transaminase activity, catalytic activity; INVOLVED IN: branched chain family amino acid metabolic process, metabolic process; LOCATED IN: chloroplast; EXPRESSED IN: 21 plant structures; EXPRESSED DURING: 14 growth stages; CONTAINS InterPro DOMAIN/s: Aminotransferase, class IV (InterPro:IPR001544), Aminotra…
BnaA06g38130D	1100.49	3.49627	0.170145	20.5487	7.90204e-94	4.18231e-90	150	3.444	186	4.202	2094	46.191	2001	43.975		881.442	3.22545	0.130515	24.7132	7.70582e-135	1.17705e-131	1561	35.801	1601	35.96	GO:0016021	Na	742	100	AT1G14040.1	813	98.4	61.38	protein_coding	AT1G14040	EXS (ERD1/XPR1/SYG1) family protein	Na	EXS (ERD1/XPR1/SYG1) family protein; LOCATED IN: integral to membrane; EXPRESSED IN: 21 plant structures; EXPRESSED DURING: 12 growth stages; CONTAINS InterPro DOMAIN/s: SPX, N-terminal (InterPro:IPR004331), EXS, C-terminal (InterPro:IPR004342); BEST Arabidopsis thaliana protein match is: EXS (ERD1/XPR1/SYG1) family protein (TAIR:AT2G03240.1); Has 1168 Blast hits to 1094 proteins in 207 species: …
BnaA06g38280D	14.9016	2.11442	0.486913	4.3425	1.40869e-05	0.000265613	1	0.063	2	0.123	29	1.742	28	1.676		9.31395	1.52595	0.492336	3.09941	0.00193908	0.0137849	14	0.874	20	1.223	Na	Na	293	99.32	AT1G12030.1	295	98.64	75.95	protein_coding	AT1G12030	Protein of unknown function (DUF506)	Na	Protein of unknown function (DUF506) ; CONTAINS InterPro DOMAIN/s: Protein of unknown function DUF506, plant (InterPro:IPR006502); BEST Arabidopsis thaliana protein match is: Protein of unknown function (DUF506) (TAIR:AT1G62420.1); Has 393 Blast hits to 391 proteins in 26 species: Archae - 0; Bacteria - 4; Metazoa - 0; Fungi - 0; Plants - 387; Viruses - 0; Other Eukaryotes - 2 (source: NCBI BLink…
BnaA06g38500D	186.376	1.84219	0.248508	7.41301	1.23465e-13	7.92075e-12	80	2.316	72	2.051	263	7.315	336	9.31		233.503	2.29535	0.203429	11.2833	1.58633e-29	1.42535e-27	373	10.786	404	11.442	GO:0004674;GO:0016021;GO:0030247	Na	634	45.43	AT1G19400.1	303	95.05	83.68	protein_coding	AT1G19400	Erythronate-4-phosphate dehydrogenase family protein	Na	Erythronate-4-phosphate dehydrogenase family protein; BEST Arabidopsis thaliana protein match is: Erythronate-4-phosphate dehydrogenase family protein (TAIR:AT1G75180.3); Has 144 Blast hits to 144 proteins in 19 species: Archae - 0; Bacteria - 0; Metazoa - 0; Fungi - 0; Plants - 144; Viruses - 0; Other Eukaryotes - 0 (source: NCBI BLink).
BnaA06g38980D	2942.03	1.32077	0.138733	9.52025	1.72766e-21	2.31493e-19	1655	68.015	1688	68.263	4482	176.958	4021	158.165		2484.08	1.02409	0.0788806	12.9828	1.53273e-38	2.05886e-36	3347	137.394	3248	130.578	GO:0006807	K13035	350	92.29	AT3G44300.1	339	95.28	81.42	protein_coding	NIT2	nitrilase 2	Encodes an enzyme that catalyzes the hydrolysis of indole-3-acetonitrile (IAN) to indole-3-acetic acid (IAA) (nitrile aminohydrolase, EC 3.5.5.1) and IAN to indole-3-acetamide (IAM) at lower levels. Mutants have reduced sensitivity to IAN and are sensitive to IAA. This enzyme likely participates in other non-auxin-related metabolic pathways.	nitrilase 2 (NIT2); FUNCTIONS IN: indole-3-acetonitrile nitrilase activity, nitrilase activity, indole-3-acetonitrile nitrile hydratase activity; INVOLVED IN: response to cadmium ion, indoleacetic acid biosynthetic process, response to bacterium; LOCATED IN: cellular_component unknown; EXPRESSED IN: cotyledon, cultured cell; CONTAINS InterPro DOMAIN/s: Nitrilase/cyanide hydratase and apolipoprote…
BnaA06g39180D	84.6665	1.18293	0.325004	3.63974	0.000272916	0.00354643	34	2.726	62	4.891	120	9.242	125	9.591		178.778	2.53523	0.250901	10.1045	5.27742e-24	3.6172e-22	326	26.103	288	22.585	GO:0003712;GO:0004402;GO:0005634;GO:0008270	Na	157	98.73	AT5G63160.1	365	42.47	90.32	protein_coding	BT1	BTB and TAZ domain protein 1	BTB and TAZ domain protein. Short-lived nuclear-cytoplasmic protein targeted for degradation by the 26S proteosome pathway. Acts redundantly with BT2 and BT3 during female gametophyte development.	BTB and TAZ domain protein 1 (BT1); CONTAINS InterPro DOMAIN/s: BTB/POZ (InterPro:IPR013069), Zinc finger, TAZ-type (InterPro:IPR000197), BTB/POZ fold (InterPro:IPR011333), Kelch related (InterPro:IPR013089), BTB/POZ-like (InterPro:IPR000210); BEST Arabidopsis thaliana protein match is: BTB and TAZ domain protein 2 (TAIR:AT3G48360.1); Has 1462 Blast hits to 1460 proteins in 105 species: Archae - …
BnaA07g00200D	53.9054	1.64916	0.363356	4.53869	5.66054e-06	0.000116438	21	0.343	23	0.369	94	1.474	79	1.234		60.8732	1.89726	0.344836	5.50192	3.75674e-08	7.06695e-07	112	1.826	86	1.373	Na	Na	994	100	AT2G20320.1	1029	100	79.59	protein_coding	AT2G20320	DENN (AEX-3) domain-containing protein	Na	DENN (AEX-3) domain-containing protein; CONTAINS InterPro DOMAIN/s: uDENN (InterPro:IPR005113), dDENN (InterPro:IPR005112), DENN (InterPro:IPR001194); BEST Arabidopsis thaliana protein match is: DENN (AEX-3) domain-containing protein (TAIR:AT5G35560.1); Has 1567 Blast hits to 1546 proteins in 147 species: Archae - 0; Bacteria - 2; Metazoa - 1072; Fungi - 78; Plants - 117; Viruses - 0; Other Eukar…
BnaA07g03200D	253.001	1.2261	0.21208	5.78128	7.41325e-09	2.64751e-07	148	7.236	148	7.121	356	16.722	367	17.175		328.973	1.77269	0.168965	10.4915	9.45382e-26	7.10858e-24	518	25.298	497	23.771	GO:0003677	Na	319	89.03	AT2G17040.1	276	100	79.58	protein_coding	NAC036	NAC domain containing protein 36	Member of the NAC transcription factor family and more specifically, the ONAC022 subfamily. Involved in leaf and inflorescence stem morphogenesis.	NAC domain containing protein 36 (NAC036); CONTAINS InterPro DOMAIN/s: No apical meristem (NAM) protein (InterPro:IPR003441); BEST Arabidopsis thaliana protein match is: NAC domain containing protein 35 (TAIR:AT2G02450.2); Has 2865 Blast hits to 2857 proteins in 76 species: Archae - 0; Bacteria - 2; Metazoa - 0; Fungi - 0; Plants - 2863; Viruses - 0; Other Eukaryotes - 0 (source: NCBI BLink).
BnaA07g03430D	199.37	2.07047	0.245263	8.44185	3.12361e-17	2.91575e-15	60	4.641	82	6.242	320	23.78	341	25.246		159.726	1.72729	0.244917	7.05256	1.75656e-12	5.43771e-11	277	21.402	217	16.42	GO:0016881	K06689	148	100	AT2G16740.1	148	100	91.22	protein_coding	UBC29	ubiquitin-conjugating enzyme 29	Na	ubiquitin-conjugating enzyme 29 (UBC29); CONTAINS InterPro DOMAIN/s: Ubiquitin-conjugating enzyme/RWD-like (InterPro:IPR016135), Ubiquitin-conjugating enzyme, E2 (InterPro:IPR000608); BEST Arabidopsis thaliana protein match is: ubiquitin-conjugating enzyme 10 (TAIR:AT5G53300.4); Has 10587 Blast hits to 10548 proteins in 402 species: Archae - 0; Bacteria - 4; Metazoa - 4577; Fungi - 2332; Plants -…
BnaA07g04240D	220.293	1.031	0.230687	4.46924	7.84985e-06	0.000157077	124	4.127	159	5.208	320	10.232	284	9.047		411.736	2.24331	0.164515	13.6359	2.45048e-42	3.91067e-40	684	22.74	671	21.848	GO:0008152	Na	484	100	AT2G15480.1	484	100	86.36	protein_coding	UGT73B5	UDP-glucosyl transferase 73B5	Na	UDP-glucosyl transferase 73B5 (UGT73B5); FUNCTIONS IN: quercetin 3-O-glucosyltransferase activity, UDP-glycosyltransferase activity, UDP-glucosyltransferase activity, transferase activity, transferring glycosyl groups; INVOLVED IN: response to other organism; LOCATED IN: endomembrane system; EXPRESSED IN: 9 plant structures; EXPRESSED DURING: L mature pollen stage, M germinated pollen stage, LP.0…
BnaA07g05630D	199.174	2.18023	0.2415	9.02784	1.7509e-19	2.0367e-17	72	1.925	61	1.605	343	8.809	326	8.342		124.737	1.39986	0.251804	5.55932	2.70828e-08	5.17846e-07	176	4.7	189	4.943	GO:0016020	Na	413	100	AT3G24460.1	409	100	89.86	protein_coding	AT3G24460	Serinc-domain containing serine and sphingolipid biosynthesis protein	Na	Serinc-domain containing serine and sphingolipid biosynthesis protein; LOCATED IN: membrane; EXPRESSED IN: 10 plant structures; EXPRESSED DURING: LP.06 six leaves visible, LP.04 four leaves visible, 4 anthesis, petal differentiation and expansion stage; CONTAINS InterPro DOMAIN/s: TMS membrane protein/tumour differentially expressed protein (InterPro:IPR005016); BEST Arabidopsis thaliana protein …
BnaA07g07310D	71.0571	1.24973	0.333818	3.74374	0.0001813	0.00251196	34	1.061	43	1.321	119	3.568	90	2.689		64.3626	1.11412	0.327622	3.40064	0.000672291	0.00554661	100	3.118	80	2.443	GO:0000166;GO:0005524;GO:0016887;GO:0017111	Na	473	69.13	AT1G30410.1	1468	22.28	91.13	protein_coding	ABCC12	multidrug resistance-associated protein 13	member of MRP subfamily	multidrug resistance-associated protein 13 (MRP13); FUNCTIONS IN: ATPase activity, coupled to transmembrane movement of substances; INVOLVED IN: transport, transmembrane transport; LOCATED IN: integral to membrane; CONTAINS InterPro DOMAIN/s: ATPase, AAA+ type, core (InterPro:IPR003593), ABC transporter-like (InterPro:IPR003439), ABC transporter, transmembrane domain, type 1 (InterPro:IPR011527),…
BnaA07g07330D	33.7706	1.51124	0.422604	3.57601	0.000348881	0.00436736	19	0.912	8	0.378	55	2.536	54	2.481		28.3615	1.26671	0.431859	2.93314	0.00335548	0.0219977	47	2.253	39	1.831	Na	Na	201	92.04	AT1G30420.1	1495	12.37	81.62	protein_coding	ABCC11	multidrug resistance-associated protein 12	member of MRP subfamily	multidrug resistance-associated protein 12 (MRP12); FUNCTIONS IN: ATPase activity, coupled to transmembrane movement of substances; INVOLVED IN: transport, transmembrane transport; LOCATED IN: integral to membrane; CONTAINS InterPro DOMAIN/s: ATPase, AAA+ type, core (InterPro:IPR003593), ABC transporter-like (InterPro:IPR003439), ABC transporter, transmembrane domain, type 1 (InterPro:IPR011527),…
BnaA07g08740D	89.8099	2.41102	0.329833	7.30982	2.67496e-13	1.66366e-11	22	0.669	24	0.718	129	3.766	187	5.439		71.8701	2.1228	0.325118	6.52931	6.60744e-11	1.75135e-09	111	3.369	129	3.835	GO:0003824;GO:0005975	K01188	483	100	AT4G22100.1	507	97.44	60.53	protein_coding	BGLU3	beta glucosidase 2	Na	beta glucosidase 2 (BGLU3); FUNCTIONS IN: cation binding, hydrolase activity, hydrolyzing O-glycosyl compounds, catalytic activity; INVOLVED IN: carbohydrate metabolic process; LOCATED IN: endomembrane system; CONTAINS InterPro DOMAIN/s: Glycoside hydrolase, family 1 (InterPro:IPR001360), Glycoside hydrolase, family 1, active site (InterPro:IPR018120), Glycoside hydrolase, catalytic core (InterPr…
BnaA07g08950D	21.8357	2.28845	0.468778	4.88173	1.05161e-06	2.54265e-05	4	0.291	2	0.143	35	2.443	47	3.269		22.2599	2.32358	0.468735	4.95713	7.15439e-07	1.1093e-05	53	3.847	29	2.061	GO:0003677;GO:0003700;GO:0005634;GO:0046983	Na	252	100	AT1G24260.2	251	100	89.37	protein_coding	2018-09-03	K-box region and MADS-box transcription factor family protein	Member of the MADs box transcription factor family. SEP3 is redundant with SEP1 and 2. Flowers of SEP1/2/3 triple mutants show a conversion of petals and stamens to sepals.SEP3 forms heterotetrameric complexes with other MADS box family members and binds to the CArG box motif.	SEPALLATA3 (SEP3); FUNCTIONS IN: protein binding, DNA binding, sequence-specific DNA binding transcription factor activity; INVOLVED IN: in 6 processes; LOCATED IN: nucleus; EXPRESSED IN: 16 plant structures; EXPRESSED DURING: 7 growth stages; CONTAINS InterPro DOMAIN/s: Transcription factor, MADS-box (InterPro:IPR002100), Transcription factor, K-box (InterPro:IPR002487); BEST Arabidopsis thalian…
BnaA07g09350D	58.8465	1.17389	0.346282	3.38999	0.000698943	0.00786917	30	2.001	36	2.362	85	5.446	86	5.489		54.307	1.06838	0.342646	3.11802	0.00182071	0.0130541	78	5.196	73	4.762	GO:0005515;GO:0008270	Na	217	92.17	AT1G26800.1	204	98.04	81.5	protein_coding	AT1G26800	RING/U-box superfamily protein	Na	RING/U-box superfamily protein; FUNCTIONS IN: zinc ion binding; EXPRESSED IN: 20 plant structures; EXPRESSED DURING: 11 growth stages; CONTAINS InterPro DOMAIN/s: Zinc finger, RING-type (InterPro:IPR001841), Zinc finger, C3HC4 RING-type (InterPro:IPR018957); BEST Arabidopsis thaliana protein match is: RING/U-box superfamily protein (TAIR:AT1G14200.1); Has 9899 Blast hits to 9869 proteins in 270 s…
BnaA07g10010D	68.5175	1.95535	0.342812	5.70384	1.17137e-08	4.04945e-07	20	4.21	27	5.593	108	21.841	121	24.379		40.494	1.08361	0.385704	2.80943	0.00496296	0.0305609	46	9.672	69	14.209	Na	K14272	58	96.55	AT1G23310.1	481	11.64	94.64	protein_coding	GGT1	glutamate:glyoxylate aminotransferase	Identified by cloning the gene that corresponded to a purified protein having glyoxylate aminotransferase activity. Localized to the peroxisome and thought to be involved in photorespiration/ metabolic salvage pathway.	glutamate:glyoxylate aminotransferase (GGT1); FUNCTIONS IN: glycine:2-oxoglutarate aminotransferase activity, L-alanine:2-oxoglutarate aminotransferase activity, alanine-glyoxylate transaminase activity; INVOLVED IN: photorespiration; LOCATED IN: apoplast, peroxisome, chloroplast, vacuole, membrane; EXPRESSED IN: 24 plant structures; EXPRESSED DURING: 14 growth stages; CONTAINS InterPro DOMAIN/s:…
BnaA07g11200D	17.8771	1.39265	0.468916	2.96995	0.00297852	0.0262653	7	0.471	6	0.398	29	1.876	30	1.934		20.5783	1.62269	0.460754	3.52182	0.00042859	0.00371848	26	1.749	43	2.833	Na	Na	272	100	AT1G20900.1	311	100	77.96	protein_coding	ESC	Predicted AT-hook DNA-binding family protein	Encodes an AT hook domain containing protein that acts redundantly with SOB3 to modulate hypocotyl growth inhibition in response to light.	ESCAROLA (ESC); CONTAINS InterPro DOMAIN/s: Protein of unknown function DUF296 (InterPro:IPR005175), Predicted AT-hook DNA-binding (InterPro:IPR014476); BEST Arabidopsis thaliana protein match is: Predicted AT-hook DNA-binding family protein (TAIR:AT1G76500.1); Has 2335 Blast hits to 2120 proteins in 205 species: Archae - 0; Bacteria - 577; Metazoa - 531; Fungi - 95; Plants - 869; Viruses - 15; O…
BnaA07g11220D	49.9239	2.30564	0.387139	5.9556	2.59121e-09	9.93805e-08	9	0.651	15	1.067	92	6.389	85	5.881		32.1649	1.64971	0.415506	3.97037	7.17617e-05	0.00076105	54	3.899	50	3.536	GO:0000166;GO:0003676	Na	241	100	AT1G76460.1	285	95.09	70.48	protein_coding	AT1G76460	RNA-binding (RRM/RBD/RNP motifs) family protein	Na	RNA-binding (RRM/RBD/RNP motifs) family protein; FUNCTIONS IN: RNA binding, nucleotide binding, nucleic acid binding; INVOLVED IN: biological_process unknown; LOCATED IN: cellular_component unknown; EXPRESSED IN: 23 plant structures; EXPRESSED DURING: 13 growth stages; CONTAINS InterPro DOMAIN/s: RNA recognition motif, RNP-1 (InterPro:IPR000504), Nucleotide-binding, alpha-beta plait (InterPro:IPR…
BnaA07g11870D	430.032	1.7145	0.212248	8.0778	6.59456e-16	5.36145e-14	235	6.039	151	3.819	663	16.37	683	16.8		330.456	1.2729	0.191141	6.65951	2.74751e-11	7.58715e-10	470	12.065	464	11.665	Na	Na	273	-	-	-	-	-	-	-	-	-	-
BnaA07g12270D	54.571	1.88959	0.374774	5.04194	4.60838e-07	1.19504e-05	18	0.441	19	0.458	71	1.67	112	2.624		51.9682	1.8802	0.361093	5.20696	1.9196e-07	3.25073e-06	75	1.834	95	2.275	GO:0005515;GO:0006952;GO:0043531	Na	750	92	AT5G66900.1	809	85.29	65.65	protein_coding	AT5G66900	Disease resistance protein (CC-NBS-LRR class) family	Na	Disease resistance protein (CC-NBS-LRR class) family; FUNCTIONS IN: ATP binding; INVOLVED IN: apoptosis, defense response; CONTAINS InterPro DOMAIN/s: NB-ARC (InterPro:IPR002182), Powdery mildew resistance protein, RPW8 domain (InterPro:IPR008808), Disease resistance protein (InterPro:IPR000767); BEST Arabidopsis thaliana protein match is: Disease resistance protein (CC-NBS-LRR class) family (TAI…
BnaA07g13310D	393.156	1.05318	0.227124	4.63704	3.53442e-06	7.62601e-05	228	6.284	272	7.377	662	17.529	420	11.08		556.247	1.79246	0.140153	12.7892	1.88295e-37	2.45527e-35	864	23.786	853	22.999	GO:0047134;GO:0055114	Na	666	100	AT2G27660.1	718	97.63	65.34	protein_coding	AT2G27660	Cysteine/Histidine-rich C1 domain family protein	Na	Cysteine/Histidine-rich C1 domain family protein; FUNCTIONS IN: zinc ion binding; LOCATED IN: chloroplast; EXPRESSED IN: 12 plant structures; EXPRESSED DURING: 9 growth stages; CONTAINS InterPro DOMAIN/s: DC1 (InterPro:IPR004146), Zinc finger, ZZ-type (InterPro:IPR000433), C1-like (InterPro:IPR011424); BEST Arabidopsis thaliana protein match is: Cysteine/Histidine-rich C1 domain family protein (T…
BnaA07g14460D	125.436	1.64845	0.281445	5.8571	4.71007e-09	1.72281e-07	65	2.44	47	1.736	211	7.61	182	6.54		96.4195	1.21379	0.283518	4.28116	1.85922e-05	0.000223868	144	5.4	129	4.738	GO:0004252;GO:0006508;GO:0016021	Na	411	100	AT5G38510.1	434	100	73.21	protein_coding	AT5G38510	Rhomboid-related intramembrane serine protease family protein	Na	Rhomboid-related intramembrane serine protease family protein; FUNCTIONS IN: serine-type endopeptidase activity; INVOLVED IN: biological_process unknown; LOCATED IN: integral to membrane; EXPRESSED IN: 22 plant structures; EXPRESSED DURING: 13 growth stages; CONTAINS InterPro DOMAIN/s: Peptidase S54, rhomboid (InterPro:IPR002610); BEST Arabidopsis thaliana protein match is: RHOMBOID-like protein …
BnaA07g16420D	1268.21	1.62436	0.154711	10.4993	8.69966e-26	1.63279e-23	661	15.788	563	13.233	1985	45.55	1898	43.391		924.077	1.04959	0.11581	9.06304	1.26859e-19	6.82308e-18	1261	30.085	1211	28.296	Na	Na	548	50.18	AT3G54500.3	669	41.11	79.64	protein_coding	AT3G54500	Na	Na	FUNCTIONS IN: molecular_function unknown; INVOLVED IN: biological_process unknown; LOCATED IN: cellular_component unknown; EXPRESSED IN: 22 plant structures; EXPRESSED DURING: 13 growth stages; BEST Arabidopsis thaliana protein match is: dentin sialophosphoprotein-related (TAIR:AT5G64170.1).
BnaA07g18580D	1916.86	1.06277	0.142915	7.43634	1.03512e-13	6.66491e-12	1306	47.418	1167	41.694	2553	89.052	2695	93.655		2160.14	1.35502	0.0866835	15.6318	4.42092e-55	1.05045e-52	3068	111.266	3087	109.644	GO:0005515;GO:0005634;GO:0018024	K11423	321	100	AT3G59960.1	352	100	62.01	protein_coding	ASHH4	histone-lysine N-methyltransferase ASHH4	Na	histone-lysine N-methyltransferase ASHH4 (ASHH4); FUNCTIONS IN: histone-lysine N-methyltransferase activity; INVOLVED IN: biological_process unknown; LOCATED IN: nucleus; CONTAINS InterPro DOMAIN/s: SET domain (InterPro:IPR001214), Post-SET domain (InterPro:IPR003616), AWS (InterPro:IPR006560); BEST Arabidopsis thaliana protein match is: histone-lysine N-methyltransferase ASHH3 (TAIR:AT2G44150.1)…
BnaA07g19500D	23.5641	1.65459	0.462932	3.57416	0.000351348	0.00439491	3	0.34	11	1.226	31	3.373	50	5.42		19.118	1.39736	0.470236	2.97161	0.00296248	0.0197654	36	4.072	26	2.88	GO:0009055;GO:0015035;GO:0045454	K03676	102	100	AT3G62930.1	102	100	88.24	protein_coding	AT3G62930	Thioredoxin superfamily protein	Na	Thioredoxin superfamily protein; FUNCTIONS IN: electron carrier activity, arsenate reductase (glutaredoxin) activity, protein disulfide oxidoreductase activity; INVOLVED IN: cell redox homeostasis; LOCATED IN: cellular_component unknown; EXPRESSED IN: 16 plant structures; EXPRESSED DURING: 9 growth stages; CONTAINS InterPro DOMAIN/s: Glutaredoxin-like, plant II (InterPro:IPR011905), Thioredoxin f…
BnaA07g20220D	33.7282	2.3146	0.434434	5.32787	9.93737e-08	2.91873e-06	6	0.139	7	0.159	46	1.022	77	1.704		18.8659	1.50899	0.463481	3.25576	0.00113088	0.00869037	34	0.785	28	0.633	GO:0004672;GO:0004674;GO:0004713;GO:0005509;GO:0005524;GO:0006468;GO:0016021;GO:0030247	Na	794	97.36	AT1G79680.1	769	100	69.08	protein_coding	WAKL10	WALL ASSOCIATED KINASE (WAK)-LIKE 10	Encodes a twin-domain, kinase-GC signaling molecule that may function in biotic stress responses that is critically dependent on the second messenger cGMP.	WALL ASSOCIATED KINASE (WAK)-LIKE 10 (WAKL10); FUNCTIONS IN: kinase activity; INVOLVED IN: protein amino acid phosphorylation; LOCATED IN: endomembrane system, integral to membrane; EXPRESSED IN: 10 plant structures; EXPRESSED DURING: 8 growth stages; CONTAINS InterPro DOMAIN/s: Wall-associated kinase (InterPro:IPR013695), EGF-like calcium-binding, conserved site (InterPro:IPR018097), Protein kin…
BnaA07g20770D	60.0252	1.8392	0.37715	4.87657	1.07948e-06	2.60052e-05	14	0.526	28	1.035	76	2.743	124	4.459		45.8804	1.46729	0.37902	3.87128	0.000108265	0.00110039	66	2.477	75	2.756	GO:0003700;GO:0043565	K14431	371	100	AT1G77920.1	368	100	85.11	protein_coding	TGA7	bZIP transcription factor family protein	Na	bZIP transcription factor family protein; CONTAINS InterPro DOMAIN/s: Basic-leucine zipper (bZIP) transcription factor (InterPro:IPR004827), bZIP transcription factor, bZIP-1 (InterPro:IPR011616); BEST Arabidopsis thaliana protein match is: TGA1A-related gene 3 (TAIR:AT1G22070.1); Has 1009 Blast hits to 1009 proteins in 97 species: Archae - 0; Bacteria - 11; Metazoa - 10; Fungi - 28; Plants - 845…
BnaA07g20780D	79.3811	2.60066	0.348774	7.45658	8.87948e-14	5.78062e-12	17	3.811	17	3.75	114	24.554	172	36.908		41.9387	1.64232	0.380313	4.31834	1.57206e-05	0.000191797	68	15.228	65	14.256	Na	Na	81	100	AT1G77885.1	77	100	71.6	protein_coding	AT1G77885	Na	Na	unknown protein; BEST Arabidopsis thaliana protein match is: unknown protein (TAIR:AT1G22065.1); Has 35333 Blast hits to 34131 proteins in 2444 species: Archae - 798; Bacteria - 22429; Metazoa - 974; Fungi - 991; Plants - 531; Viruses - 0; Other Eukaryotes - 9610 (source: NCBI BLink).
BnaA07g20840D	2835.43	1.3142	0.173997	7.553	4.25349e-14	2.85691e-12	1688	31.199	1518	27.608	4831	85.781	3374	59.686		3075.54	1.53994	0.0795993	19.3461	2.19848e-83	1.26382e-80	4496	83.002	4572	82.664	GO:0005506;GO:0009055;GO:0016491;GO:0020037;GO:0030151;GO:0042128;GO:0043546;GO:0046872;GO:0050660;GO:0055114	K10534	910	100	AT1G77760.1	917	100	89.47	protein_coding	NIA1	nitrate reductase 1	Encodes the cytosolic minor isoform of nitrate reductase (NR). Involved in the first step of nitrate assimilation, it contributes about 15% of the nitrate reductase activity in shoots. Similar to molybdopterin oxidoreductases at the N-terminus, and to FAD/NAD-binding cytochrome reductases at the C-terminus. Cofactors: FAD, heme iron (cytochrome B-557), and molybdenum-pterin.	nitrate reductase 1 (NIA1); FUNCTIONS IN: nitrate reductase activity, protein binding; INVOLVED IN: nitric oxide biosynthetic process, nitrate assimilation, response to light stimulus; LOCATED IN: cytosol; EXPRESSED IN: 24 plant structures; EXPRESSED DURING: 13 growth stages; CONTAINS InterPro DOMAIN/s: Cytochrome b5, heme-binding site (InterPro:IPR018506), Nitrate reductase NADH dependent (Inter…
BnaA07g21220D	66.8046	1.65361	0.342069	4.83416	1.3371e-06	3.15227e-05	33	1.225	23	0.84	110	3.922	103	3.659		68.0069	1.73347	0.328071	5.28384	1.26505e-07	2.19942e-06	101	3.744	114	4.139	GO:0003677;GO:0003899;GO:0005634	Na	338	100	AT1G76870.1	385	98.44	59.1	protein_coding	AT1G76870	Na	Na	BEST Arabidopsis thaliana protein match is: sequence-specific DNA binding transcription factors (TAIR:AT1G21200.1); Has 406 Blast hits to 351 proteins in 76 species: Archae - 0; Bacteria - 2; Metazoa - 137; Fungi - 14; Plants - 127; Viruses - 0; Other Eukaryotes - 126 (source: NCBI BLink).
BnaA07g21910D	277.092	1.08454	0.216229	5.01568	5.28466e-07	1.36041e-05	150	11.001	198	14.289	380	26.774	388	27.236		279.414	1.1503	0.185696	6.19456	5.84482e-10	1.39312e-08	387	28.35	382	27.406	Na	Na	242	100	AT1G75030.1	246	98.78	70.78	protein_coding	TLP-3	thaumatin-like protein 3	encodes a PR5-like protein	thaumatin-like protein 3 (TLP-3); FUNCTIONS IN: molecular_function unknown; INVOLVED IN: response to other organism; LOCATED IN: endomembrane system; EXPRESSED IN: 21 plant structures; EXPRESSED DURING: 13 growth stages; CONTAINS InterPro DOMAIN/s: Thaumatin, conserved site (InterPro:IPR017949), Thaumatin, pathogenesis-related (InterPro:IPR001938); BEST Arabidopsis thaliana protein match is: Path…
BnaA07g21920D	39.4461	1.35869	0.398897	3.40611	0.000658964	0.00749399	20	0.965	17	0.807	49	2.271	73	3.371		37.3749	1.3214	0.390818	3.38111	0.000721937	0.00591241	60	2.892	52	2.455	GO:0008152	K13513	380	100	AT1G75020.1	378	100	84.55	protein_coding	LPAT4	lysophosphatidyl acyltransferase 4	Na	lysophosphatidyl acyltransferase 4 (LPAT4); FUNCTIONS IN: acyltransferase activity; INVOLVED IN: metabolic process; EXPRESSED IN: 25 plant structures; EXPRESSED DURING: 13 growth stages; CONTAINS InterPro DOMAIN/s: Phospholipid/glycerol acyltransferase (InterPro:IPR002123); BEST Arabidopsis thaliana protein match is: lysophosphatidyl acyltransferase 5 (TAIR:AT3G18850.4); Has 2097 Blast hits to 20…
BnaA07g22650D	455.433	1.62777	0.186014	8.75076	2.11929e-18	2.19506e-16	200	6.413	234	7.383	712	21.933	688	21.115		407.131	1.46846	0.15514	9.4654	2.92442e-21	1.72758e-19	600	19.217	591	18.538	Na	Na	465	100	AT1G73480.1	463	100	85.32	protein_coding	AT1G73480	alpha/beta-Hydrolases superfamily protein	Na	alpha/beta-Hydrolases superfamily protein; FUNCTIONS IN: hydrolase activity; EXPRESSED IN: 25 plant structures; EXPRESSED DURING: 15 growth stages; BEST Arabidopsis thaliana protein match is: alpha/beta-Hydrolases superfamily protein (TAIR:AT1G18360.1); Has 6390 Blast hits to 6380 proteins in 1730 species: Archae - 36; Bacteria - 4672; Metazoa - 140; Fungi - 153; Plants - 452; Viruses - 63; Other…
BnaA07g23090D	59.3059	1.39079	0.352613	3.94425	8.00499e-05	0.00122699	31	2.567	27	2.2	77	6.126	104	8.243		48.5159	1.07777	0.35732	3.01626	0.00255914	0.0174756	61	5.046	75	6.076	GO:0003677;GO:0003700	Na	221	100	AT1G72360.2	262	100	52.99	protein_coding	ERF73	Integrase-type DNA-binding superfamily protein	Encodes a member of the ERF (ethylene response factor) subfamily B-2 of ERF/AP2 transcription factor family. The protein contains one AP2 domain. There are 5 members in this subfamily including RAP2.2 AND RAP2.12.	HYPOXIA RESPONSIVE ERF (ETHYLENE RESPONSE FACTOR) 1 (HRE1); CONTAINS InterPro DOMAIN/s: DNA-binding, integrase-type (InterPro:IPR016177), Pathogenesis-related transcriptional factor/ERF, DNA-binding (InterPro:IPR001471); BEST Arabidopsis thaliana protein match is: ethylene-responsive element binding protein (TAIR:AT3G16770.1); Has 6097 Blast hits to 5793 proteins in 253 species: Archae - 0; Bacte…
BnaA07g23440D	1484.57	1.61982	0.143409	11.2952	1.38637e-29	3.59688e-27	724	17.946	717	17.489	2251	53.604	2287	54.258		1180.87	1.22217	0.104454	11.7006	1.26572e-31	1.27917e-29	1721	42.61	1556	37.73	GO:0046854	Na	636	100	AT1G71710.1	664	100	78.98	protein_coding	AT1G71710	DNAse I-like superfamily protein	Na	DNAse I-like superfamily protein; FUNCTIONS IN: inositol-polyphosphate 5-phosphatase activity, inositol or phosphatidylinositol phosphatase activity; INVOLVED IN: biological_process unknown; EXPRESSED IN: 22 plant structures; EXPRESSED DURING: 13 growth stages; CONTAINS InterPro DOMAIN/s: Inositol polyphosphate related phosphatase (InterPro:IPR000300), Endonuclease/exonuclease/phosphatase (InterP…
BnaA07g23490D	25.299	2.97022	0.472295	6.28891	3.19697e-10	1.3824e-08	1	0.087	1	0.085	39	3.249	61	5.063		9.8463	1.75041	0.492434	3.5546	0.00037855	0.00333741	19	1.646	18	1.527	Na	Na	211	100	AT1G71480.1	216	100	67.26	protein_coding	AT1G71480	Nuclear transport factor 2 (NTF2) family protein	Na	Nuclear transport factor 2 (NTF2) family protein; FUNCTIONS IN: protein transporter activity; INVOLVED IN: transport, protein import into nucleus; LOCATED IN: chloroplast thylakoid membrane, intracellular, nucleus, chloroplast; EXPRESSED IN: 22 plant structures; EXPRESSED DURING: 13 growth stages; CONTAINS InterPro DOMAIN/s: Nuclear transport factor 2 (InterPro:IPR002075); BEST Arabidopsis thalia…
BnaA07g24150D	101.799	1.00332	0.28714	3.4942	0.000475487	0.00568983	60	1.924	70	2.209	139	4.282	141	4.327		101.552	1.04333	0.270391	3.85859	0.000114045	0.00115366	143	4.58	133	4.172	Na	Na	480	95.21	AT1G28760.1	476	96.01	75.27	protein_coding	AT1G28760	Uncharacterized conserved protein (DUF2215)	Na	Uncharacterized conserved protein (DUF2215); CONTAINS InterPro DOMAIN/s: Protein of unknown function DUF2215 (InterPro:IPR019358); BEST Arabidopsis thaliana protein match is: Uncharacterized conserved protein (DUF2215) (TAIR:AT3G49840.1); Has 153 Blast hits to 153 proteins in 38 species: Archae - 0; Bacteria - 0; Metazoa - 67; Fungi - 0; Plants - 84; Viruses - 0; Other Eukaryotes - 2 (source: NCB…
BnaA07g24270D	755.348	2.07532	0.185684	11.1766	5.30708e-29	1.32494e-26	263	14.404	295	15.899	1060	55.774	1426	74.751		711.119	2.04043	0.129607	15.7432	7.64773e-56	1.85847e-53	1067	58.371	1208	64.721	GO:0003677	Na	271	100	AT1G69490.1	268	100	83.52	protein_coding	NAP	NAC-like, activated by AP3/PI	Encodes a member of the NAC transcription factor gene family. It is expressed in floral primordia and upregulated by AP3 and PI. Its expression is associated with leaf senescence.	NAC-like, activated by AP3/PI (NAP); CONTAINS InterPro DOMAIN/s: No apical meristem (NAM) protein (InterPro:IPR003441); BEST Arabidopsis thaliana protein match is: NAC domain containing protein 25 (TAIR:AT1G61110.1); Has 3046 Blast hits to 3040 proteins in 76 species: Archae - 0; Bacteria - 0; Metazoa - 0; Fungi - 0; Plants - 3046; Viruses - 0; Other Eukaryotes - 0 (source: NCBI BLink).
BnaA07g25440D	35.0099	1.21254	0.419374	2.8913	0.00383656	0.0322491	10	0.281	25	0.692	52	1.404	54	1.453		38.8534	1.42989	0.403713	3.54186	0.000397319	0.00347708	54	1.516	66	1.815	GO:0004672;GO:0004674;GO:0004713;GO:0005524;GO:0006468;GO:0048544	Na	619	100	AT1G65800.1	847	73.08	79.16	protein_coding	RK2	receptor kinase 2	encodes a putative receptor-like serine/threonine protein kinases that is similar to brassica self-incompatibility (S) locus. expressed in specifically in cotyledons, leaves, and sepals, in correlation with the maturation of these structures.	receptor kinase 2 (RK2); CONTAINS InterPro DOMAIN/s: Curculin-like (mannose-binding) lectin (InterPro:IPR001480), Apple-like (InterPro:IPR003609), PAN-2 domain (InterPro:IPR013227), Protein kinase, ATP binding site (InterPro:IPR017441), S-locus receptor kinase, C-terminal (InterPro:IPR021820), Serine/threonine-protein kinase domain (InterPro:IPR002290), Serine-threonine/tyrosine-protein kinase (I…
BnaA07g25450D	51.6806	1.41517	0.381201	3.71239	0.000205311	0.00278556	32	21.788	16	10.72	92	60.18	68	44.315		53.4331	1.53005	0.362876	4.21645	2.48175e-05	0.000290518	80	54.409	85	56.616	Na	Na	26	-	-	-	-	-	-	-	-	-	-
BnaA07g25460D	508.506	1.20591	0.190296	6.33701	2.3426e-10	1.03495e-08	284	8.103	321	9.012	803	22.011	639	17.45		596.278	1.57282	0.132455	11.8744	1.60814e-32	1.67591e-30	888	25.307	886	24.729	GO:0004672;GO:0004674;GO:0004713;GO:0005524;GO:0006468;GO:0048544	Na	619	100	AT1G65800.1	847	73.08	77.38	protein_coding	RK2	receptor kinase 2	encodes a putative receptor-like serine/threonine protein kinases that is similar to brassica self-incompatibility (S) locus. expressed in specifically in cotyledons, leaves, and sepals, in correlation with the maturation of these structures.	receptor kinase 2 (RK2); CONTAINS InterPro DOMAIN/s: Curculin-like (mannose-binding) lectin (InterPro:IPR001480), Apple-like (InterPro:IPR003609), PAN-2 domain (InterPro:IPR013227), Protein kinase, ATP binding site (InterPro:IPR017441), S-locus receptor kinase, C-terminal (InterPro:IPR021820), Serine/threonine-protein kinase domain (InterPro:IPR002290), Serine-threonine/tyrosine-protein kinase (I…
BnaA07g25480D	20.641	1.486	0.47576	3.12341	0.00178767	0.0172931	11	0.41	2	0.073	46	1.648	24	0.857		19.1091	1.45432	0.47265	3.07695	0.00209131	0.0147345	32	1.192	31	1.131	GO:0004672;GO:0004674;GO:0004713;GO:0005524;GO:0006468	Na	492	100	AT1G65800.1	847	58.09	80.69	protein_coding	RK2	receptor kinase 2	encodes a putative receptor-like serine/threonine protein kinases that is similar to brassica self-incompatibility (S) locus. expressed in specifically in cotyledons, leaves, and sepals, in correlation with the maturation of these structures.	receptor kinase 2 (RK2); CONTAINS InterPro DOMAIN/s: Curculin-like (mannose-binding) lectin (InterPro:IPR001480), Apple-like (InterPro:IPR003609), PAN-2 domain (InterPro:IPR013227), Protein kinase, ATP binding site (InterPro:IPR017441), S-locus receptor kinase, C-terminal (InterPro:IPR021820), Serine/threonine-protein kinase domain (InterPro:IPR002290), Serine-threonine/tyrosine-protein kinase (I…
BnaA07g27390D	86.3841	2.11867	0.31961	6.62892	3.38156e-11	1.66955e-09	30	0.688	25	0.564	136	2.995	157	3.445		63.9912	1.66235	0.330085	5.03612	4.75071e-07	7.5929e-06	98	2.244	102	2.287	GO:0016021	Na	770	100	AT1G68740.1	784	100	89.23	protein_coding	PHO1%3BH1	EXS (ERD1/XPR1/SYG1) family protein	Encodes PHO1;H1, a member of the PHO1 family. Involved in inorganic phosphate (Pi) transport and homeostasis. Complements pho1 mutation.	PHO1;H1; FUNCTIONS IN: molecular_function unknown; INVOLVED IN: cellular response to phosphate starvation, phosphate transport; LOCATED IN: integral to membrane; EXPRESSED IN: 24 plant structures; EXPRESSED DURING: 12 growth stages; CONTAINS InterPro DOMAIN/s: EXS, C-terminal (InterPro:IPR004342), SPX, N-terminal (InterPro:IPR004331); BEST Arabidopsis thaliana protein match is: phosphate 1 (TAIR:…
BnaA07g27660D	128.128	1.59641	0.269256	5.92897	3.04842e-09	1.14806e-07	59	1.446	60	1.447	199	4.684	198	4.643		101.979	1.21059	0.278155	4.35223	1.34763e-05	0.000167046	164	4.014	124	2.972	GO:0008152;GO:0016597	Na	455	99.78	AT1G69040.2	455	99.78	93.61	protein_coding	ACR4	ACT domain repeat 4	ACT-domain containing protein involved in feedback regulation of amino acid metabolism	ACT domain repeat 4 (ACR4); FUNCTIONS IN: amino acid binding; INVOLVED IN: regulation of cellular amino acid metabolic process, response to cytokinin stimulus; LOCATED IN: cytosol; EXPRESSED IN: 22 plant structures; EXPRESSED DURING: 13 growth stages; CONTAINS InterPro DOMAIN/s: Amino acid-binding ACT (InterPro:IPR002912); BEST Arabidopsis thaliana protein match is: ACT domain repeat 5 (TAIR:AT2G…
BnaA07g28040D	5342.01	3.48196	0.140921	24.7087	8.63163e-135	4.56846e-130	830	34.97	856	35.489	9114	368.911	10721	432.338		2845.3	2.54623	0.0805664	31.6042	3.23566e-219	1.44154e-215	4654	195.862	4974	205.009	GO:0008152;GO:0008168	Na	311	91.64	AT1G69523.1	300	95	64.21	protein_coding	AT1G69523	S-adenosyl-L-methionine-dependent methyltransferases superfamily protein	Na	S-adenosyl-L-methionine-dependent methyltransferases superfamily protein; FUNCTIONS IN: methyltransferase activity; INVOLVED IN: metabolic process; LOCATED IN: chloroplast; EXPRESSED IN: 20 plant structures; EXPRESSED DURING: 13 growth stages; CONTAINS InterPro DOMAIN/s: Methyltransferase type 11 (InterPro:IPR013216); BEST Arabidopsis thaliana protein match is: S-adenosyl-L-methionine-dependent m…
BnaA07g28320D	38.4849	1.17346	0.395646	2.96593	0.00301765	0.0265722	17	0.791	24	1.099	56	2.504	58	2.584		81.7831	2.49013	0.31993	7.78337	7.06192e-15	2.6929e-13	135	6.276	149	6.784	GO:0004672;GO:0004674;GO:0004713;GO:0005524;GO:0006468	K04733	394	97.46	AT1G69790.1	387	99.22	90.1	protein_coding	AT1G69790	Protein kinase superfamily protein	Na	Protein kinase superfamily protein; FUNCTIONS IN: protein serine/threonine kinase activity, protein kinase activity, kinase activity, ATP binding; INVOLVED IN: protein amino acid phosphorylation; LOCATED IN: chloroplast; EXPRESSED IN: 13 plant structures; EXPRESSED DURING: 6 growth stages; CONTAINS InterPro DOMAIN/s: Protein kinase, ATP binding site (InterPro:IPR017441), Protein kinase, catalytic…
BnaA07g28430D	377.192	1.08919	0.20594	5.28887	1.23072e-07	3.55752e-06	224	14.603	250	16.037	446	27.933	600	37.438		596.243	2.01379	0.135728	14.837	8.44774e-50	1.74376e-47	969	63.098	931	59.373	Na	Na	164	90.24	AT1G69890.1	279	53.05	85.14	protein_coding	AT1G69890	Protein of unknown function (DUF569)	Na	CONTAINS InterPro DOMAIN/s: Protein of unknown function DUF569 (InterPro:IPR007679), Actin cross-linking (InterPro:IPR008999); BEST Arabidopsis thaliana protein match is: Actin cross-linking protein (TAIR:AT1G27100.1); Has 237 Blast hits to 216 proteins in 14 species: Archae - 0; Bacteria - 0; Metazoa - 0; Fungi - 0; Plants - 237; Viruses - 0; Other Eukaryotes - 0 (source: NCBI BLink).
BnaA07g28550D	37.7936	2.06032	0.428359	4.80979	1.51089e-06	3.52185e-05	5	0.224	14	0.616	83	3.567	50	2.141		35.2693	2.03486	0.421238	4.83065	1.36086e-06	2.00812e-05	68	3.038	53	2.319	GO:0005515	Na	410	100	AT1G33612.1	455	99.78	57.49	protein_coding	AT1G33612	Leucine-rich repeat (LRR) family protein	Na	Leucine-rich repeat (LRR) family protein; LOCATED IN: endomembrane system; CONTAINS InterPro DOMAIN/s: Leucine-rich repeat-containing N-terminal domain, type 2 (InterPro:IPR013210), Leucine-rich repeat (InterPro:IPR001611); BEST Arabidopsis thaliana protein match is: Leucine-rich repeat (LRR) family protein (TAIR:AT1G33590.1).
BnaA07g29070D	390.266	1.89874	0.194947	9.73975	2.04046e-22	2.95069e-20	170	10.349	148	8.865	600	35.089	654	38.105		505.166	2.4032	0.148646	16.1673	8.57819e-59	2.35183e-56	834	50.711	857	51.034	GO:0003677;GO:0003682	K09422	196	100	AT1G71030.1	195	100	71.07	protein_coding	MYBL2	MYB-like 2	Encodes a putative myb family transcription factor. In contrast to most other myb-like proteins its myb domain consists of a single repeat. A proline-rich region potentially involved in transactivation is found in the C-terminal part of the protein. Its transcript accumulates mainly in leaves.	MYB-like 2 (MYBL2); CONTAINS InterPro DOMAIN/s: SANT, DNA-binding (InterPro:IPR001005), Homeodomain-like (InterPro:IPR009057), Myb, DNA-binding (InterPro:IPR014778), HTH transcriptional regulator, Myb-type, DNA-binding (InterPro:IPR017930), Homeodomain-related (InterPro:IPR012287), Myb transcription factor (InterPro:IPR015495); BEST Arabidopsis thaliana protein match is: myb domain protein 3 (TAI…
BnaA07g29850D	91.1336	4.60866	0.401671	11.4737	1.78822e-30	4.90389e-28	2	0.091	2	0.09	179	7.851	184	8.04		80.8063	4.50779	0.402119	11.2101	3.6382e-29	3.20966e-27	144	6.567	172	7.682	Na	Na	119	80.67	AT2G17700.1	546	17.58	79.17	protein_coding	STY8	ACT-like protein tyrosine kinase family protein	Na	ACT-like protein tyrosine kinase family protein; FUNCTIONS IN: protein serine/threonine/tyrosine kinase activity, protein kinase activity; INVOLVED IN: protein amino acid phosphorylation, metabolic process; LOCATED IN: cytosol; EXPRESSED IN: 23 plant structures; EXPRESSED DURING: 14 growth stages; CONTAINS InterPro DOMAIN/s: Protein kinase, catalytic domain (InterPro:IPR000719), Amino acid-bindin…
BnaA07g31260D	29.3084	1.85193	0.435577	4.25167	2.12186e-05	0.000380691	11	0.517	6	0.277	53	2.392	48	2.158		56.1839	2.92164	0.381242	7.66348	1.80955e-14	6.6581e-13	92	4.317	114	5.239	GO:0008146	K11821	338	100	AT1G74100.1	338	100	91.12	protein_coding	SOT16	sulfotransferase 16	encodes a desulfoglucosinolate sulfotransferase, involved in the final step of glucosinolate core structure biosynthesis. Has a broad-substrate specificity with different desulfoglucosinolates, the best substrate is indole-3-methyl-dsGS, followed by benzyl-dsGS. Expression was induced by wounding, jasmonate and ethylene stimulates.	sulfotransferase 16 (SOT16); FUNCTIONS IN: sulfotransferase activity, desulfoglucosinolate sulfotransferase activity; INVOLVED IN: glucosinolate biosynthetic process, response to jasmonic acid stimulus involved in jasmonic acid and ethylene-dependent systemic resistance; LOCATED IN: cellular_component unknown; EXPRESSED IN: 22 plant structures; EXPRESSED DURING: 13 growth stages; CONTAINS InterPr…
BnaA07g31900D	249.278	1.03048	0.212228	4.85552	1.20072e-06	2.87298e-05	165	4.669	157	4.372	338	9.189	344	9.317		281.159	1.31971	0.176235	7.48838	6.97294e-14	2.43971e-12	400	11.306	401	11.1	Na	Na	594	100	AT1G75100.1	651	100	64.26	protein_coding	JAC1	J-domain protein required for chloroplast accumulation response 1	Contains a J-domain at the C-terminus which is similar to the J-domain of auxilin, a clathrin-uncoating factor in cow, yeast and worm. Arabidopsis contains 6 other proteins similar to auxilin. Expressed in leaves and stems, but not in roots. Localized in the cytoplasm. Required for the chloroplast accumulation response, but not for the avoidance response. No molecular function known.	J-domain protein required for chloroplast accumulation response 1 (JAC1); FUNCTIONS IN: heat shock protein binding; INVOLVED IN: chloroplast accumulation movement; LOCATED IN: cytoplasm; EXPRESSED IN: 21 plant structures; EXPRESSED DURING: 13 growth stages; CONTAINS InterPro DOMAIN/s: Heat shock protein DnaJ, N-terminal (InterPro:IPR001623); BEST Arabidopsis thaliana protein match is: Chaperone D…
BnaA07g32130D	802.504	2.21335	0.385309	5.74434	9.2278e-09	3.2495e-07	208	23.604	214	23.897	949	103.462	1866	202.676		1283.42	3.47142	0.112185	30.9436	3.09677e-210	1.03475e-206	2300	260.708	2369	262.988	GO:0006952	Na	80	100	AT5G44420.1	80	100	85	protein_coding	PDF1.2	plant defensin 1.2	Encodes an ethylene- and jasmonate-responsive plant defensin. mRNA levels are not responsive to salicylic acid treatment; although jasmonate and salicylic acid can act synergistically to enhance the expression of this gene. Belongs to the plant defensin (PDF) family with the following members: At1g75830/PDF1.1, At5g44420/PDF1.2a, At2g26020/PDF1.2b, At5g44430/PDF1.2c, At2g26010/PDF1.3, At1g19610/P…	plant defensin 1.2 (PDF1.2); FUNCTIONS IN: molecular_function unknown; INVOLVED IN: response to ethylene stimulus, response to jasmonic acid stimulus, jasmonic acid and ethylene-dependent systemic resistance, defense response, response to insect; LOCATED IN: endomembrane system, cell wall; EXPRESSED IN: 13 plant structures; EXPRESSED DURING: 8 growth stages; CONTAINS InterPro DOMAIN/s: Gamma thio…
BnaA07g32160D	17.3501	1.3649	0.478459	2.8527	0.00433494	0.0355053	8	0.951	4	0.468	18	2.055	40	4.551		16.2945	1.33563	0.476863	2.80087	0.0050965	0.0312546	19	2.256	34	3.953	Na	Na	57	70.18	AT5G44420.1	80	50	82.5	protein_coding	PDF1.2	plant defensin 1.2	Encodes an ethylene- and jasmonate-responsive plant defensin. mRNA levels are not responsive to salicylic acid treatment; although jasmonate and salicylic acid can act synergistically to enhance the expression of this gene. Belongs to the plant defensin (PDF) family with the following members: At1g75830/PDF1.1, At5g44420/PDF1.2a, At2g26020/PDF1.2b, At5g44430/PDF1.2c, At2g26010/PDF1.3, At1g19610/P…	plant defensin 1.2 (PDF1.2); FUNCTIONS IN: molecular_function unknown; INVOLVED IN: response to ethylene stimulus, response to jasmonic acid stimulus, jasmonic acid and ethylene-dependent systemic resistance, defense response, response to insect; LOCATED IN: endomembrane system, cell wall; EXPRESSED IN: 13 plant structures; EXPRESSED DURING: 8 growth stages; CONTAINS InterPro DOMAIN/s: Gamma thio…
BnaA07g32800D	14.8864	1.45243	0.481664	3.01543	0.00256613	0.0232644	4	0.192	5	0.237	21	0.97	30	1.381		17.3834	1.72075	0.472282	3.64347	0.000268986	0.00247131	33	1.585	27	1.27	GO:0000166;GO:0003824;GO:0044237;GO:0050662	Na	324	100	AT1G76470.1	325	100	79.88	protein_coding	AT1G76470	NAD(P)-binding Rossmann-fold superfamily protein	Na	NAD(P)-binding Rossmann-fold superfamily protein; FUNCTIONS IN: coenzyme binding, binding, cinnamoyl-CoA reductase activity, catalytic activity; INVOLVED IN: lignin biosynthetic process, cellular metabolic process, metabolic process; LOCATED IN: endomembrane system; EXPRESSED IN: leaf whorl, sepal, male gametophyte, flower, stamen; EXPRESSED DURING: 4 anthesis, petal differentiation and expansion…
BnaA07g32840D	22.8467	1.47684	0.451123	3.27369	0.00106151	0.0111695	7	0.313	10	0.44	38	1.632	37	1.583		26.6411	1.75994	0.43549	4.04128	5.31604e-05	0.000581913	42	1.875	47	2.055	GO:0016021;GO:0055085	Na	389	100	AT1G76520.1	390	100	88.46	protein_coding	AT1G76520	Auxin efflux carrier family protein	Na	Auxin efflux carrier family protein; FUNCTIONS IN: auxin:hydrogen symporter activity; INVOLVED IN: auxin polar transport, transmembrane transport; LOCATED IN: endomembrane system, integral to membrane; EXPRESSED IN: 22 plant structures; EXPRESSED DURING: 13 growth stages; CONTAINS InterPro DOMAIN/s: Auxin efflux carrier (InterPro:IPR004776); BEST Arabidopsis thaliana protein match is: Auxin efflu…
BnaA07g32900D	129.336	1.25131	0.267929	4.6703	3.00762e-06	6.57787e-05	79	3.805	67	3.176	178	8.237	197	9.082		156.41	1.65273	0.235209	7.02664	2.11573e-12	6.4969e-11	218	10.489	260	12.251	Na	Na	238	100	AT1G76590.1	245	98.78	88.02	protein_coding	AT1G76590	PLATZ transcription factor family protein	Na	PLATZ transcription factor family protein; CONTAINS InterPro DOMAIN/s: Protein of unknown function DUF597 (InterPro:IPR006734); BEST Arabidopsis thaliana protein match is: PLATZ transcription factor family protein (TAIR:AT1G21000.1); Has 404 Blast hits to 404 proteins in 27 species: Archae - 0; Bacteria - 0; Metazoa - 2; Fungi - 0; Plants - 402; Viruses - 0; Other Eukaryotes - 0 (source: NCBI BLi…
BnaA07g33390D	42.986	1.50762	0.389568	3.86996	0.000108852	0.00160212	20	0.676	17	0.566	78	2.534	58	1.877		38.5861	1.37533	0.388431	3.54073	0.000399024	0.00348972	52	1.756	65	2.15	GO:0005215;GO:0006810;GO:0016020;GO:0016021;GO:0022857;GO:0022891;GO:0055085	Na	481	100	AT1G77210.1	504	100	89.29	protein_coding	STP14	sugar transporter 14	AtSTP14 belongs to the family of sugar transport proteins (AtSTPs)in volved in monosaccharide transport. Heterologous expression in yeast revealed that AtSTP14 is the transporter specifc for galactose and does not transport other monosaccharides such as glucose or fructose.	sugar transport protein 14 (STP14); FUNCTIONS IN: galactose transmembrane transporter activity, carbohydrate transmembrane transporter activity, sugar:hydrogen symporter activity; INVOLVED IN: transport, transmembrane transport; LOCATED IN: plasma membrane, membrane; EXPRESSED IN: 20 plant structures; EXPRESSED DURING: 10 growth stages; CONTAINS InterPro DOMAIN/s: Sugar transporter, conserved sit…
BnaA07g36760D	21.5903	1.70783	0.464634	3.67565	0.000237242	0.00315252	9	0.395	3	0.13	33	1.391	42	1.764		24.9071	1.97309	0.451773	4.36744	1.25711e-05	0.000156917	39	1.709	48	2.06	GO:0005515	Na	418	100	AT1G24530.1	418	100	88.54	protein_coding	AT1G24530	Transducin/WD40 repeat-like superfamily protein	Na	Transducin/WD40 repeat-like superfamily protein; FUNCTIONS IN: nucleotide binding; INVOLVED IN: biological_process unknown; LOCATED IN: plasma membrane, heterotrimeric G-protein complex; EXPRESSED IN: 24 plant structures; EXPRESSED DURING: 14 growth stages; CONTAINS InterPro DOMAIN/s: WD40 repeat 2 (InterPro:IPR019782), WD40 repeat-like-containing domain (InterPro:IPR011046), WD40-repeat-containi…
BnaA07g37130D	61.0512	1.41531	0.349457	4.05001	5.12159e-05	0.000831505	26	1.465	33	1.829	82	4.438	105	5.662		51.581	1.1628	0.350397	3.31852	0.00090497	0.0071868	75	4.22	72	3.968	GO:0016020	Na	270	85.19	AT1G25520.1	230	100	91.74	protein_coding	AT1G25520	Uncharacterized protein family (UPF0016)	Na	Uncharacterized protein family (UPF0016); INVOLVED IN: response to karrikin; LOCATED IN: membrane; EXPRESSED IN: 22 plant structures; EXPRESSED DURING: 13 growth stages; CONTAINS InterPro DOMAIN/s: Uncharacterised protein family UPF0016 (InterPro:IPR001727); BEST Arabidopsis thaliana protein match is: Uncharacterized protein family (UPF0016) (TAIR:AT1G68650.1); Has 1806 Blast hits to 1733 protein…
BnaA07g38130D	18.8754	2.72964	0.483869	5.64128	1.68787e-08	5.69732e-07	0	0	1	0.061	38	2.27	37	2.202		9.34644	1.82719	0.491693	3.71612	0.000202302	0.0019207	18	1.118	18	1.095	Na	K14496	187	96.26	AT1G01360.1	187	96.26	73.33	protein_coding	RCAR1	regulatory component of ABA receptor 1	Encodes RCAR1 (regulatory components of ABA receptor). Interacts with and regulates the type 2C protein phosphatases (PP2Cs) ABI1 and ABI2. Functions as abscisic acid sensor.	regulatory component of ABA receptor 1 (RCAR1); CONTAINS InterPro DOMAIN/s: Polyketide cyclase/dehydrase (InterPro:IPR019587); BEST Arabidopsis thaliana protein match is: PYR1-like 7 (TAIR:AT4G01026.1); Has 395 Blast hits to 395 proteins in 28 species: Archae - 0; Bacteria - 3; Metazoa - 0; Fungi - 0; Plants - 392; Viruses - 0; Other Eukaryotes - 0 (source: NCBI BLink).
BnaA07g38160D	161.641	1.52618	0.26283	5.80673	6.37064e-09	2.29062e-07	95	3.654	62	2.346	246	9.089	248	9.129		144.273	1.36506	0.248969	5.48285	4.18522e-08	7.82618e-07	206	7.914	213	8.014	GO:0003824;GO:0005975;GO:0016853;GO:0030246	K01792	317	100	AT3G61610.1	317	100	90.85	protein_coding	AT3G61610	Galactose mutarotase-like superfamily protein	Na	Galactose mutarotase-like superfamily protein; FUNCTIONS IN: carbohydrate binding, isomerase activity, aldose 1-epimerase activity, catalytic activity; INVOLVED IN: galactose metabolic process, N-terminal protein myristoylation, carbohydrate metabolic process; LOCATED IN: cellular_component unknown; EXPRESSED IN: 17 plant structures; EXPRESSED DURING: 11 growth stages; CONTAINS InterPro DOMAIN/s:…
BnaA07g38510D	14.3849	2.32538	0.490496	4.74088	2.12796e-06	4.81311e-05	1	0.092	0	0	22	1.943	35	3.079		6.32802	1.35061	0.480339	2.81178	0.00492679	0.0303802	15	1.377	9	0.809	Na	Na	98	100	AT1G75750.1	98	100	84.69	protein_coding	GASA1	GAST1 protein homolog 1	GA-responsive GAST1 protein homolog regulated by BR and GA antagonistically. Possibly involved in cell elongation based on expression data	GAST1 protein homolog 1 (GASA1); CONTAINS InterPro DOMAIN/s: Gibberellin regulated protein (InterPro:IPR003854); BEST Arabidopsis thaliana protein match is: Gibberellin-regulated family protein (TAIR:AT2G18420.1); Has 473 Blast hits to 473 proteins in 44 species: Archae - 0; Bacteria - 0; Metazoa - 0; Fungi - 0; Plants - 473; Viruses - 0; Other Eukaryotes - 0 (source: NCBI BLink).
BnaA07g38570D	58.7656	1.26004	0.372554	3.38217	0.000719158	0.00804882	27	3.089	34	3.828	59	6.486	117	12.813		110.475	2.43528	0.281839	8.64066	5.58873e-18	2.68933e-16	190	21.715	188	21.044	Na	Na	66	100	AT1G67920.1	67	100	86.57	protein_coding	AT1G67920	Na	Na	unknown protein; BEST Arabidopsis thaliana protein match is: unknown protein (TAIR:AT1G24600.1); Has 22 Blast hits to 22 proteins in 5 species: Archae - 0; Bacteria - 0; Metazoa - 0; Fungi - 0; Plants - 22; Viruses - 0; Other Eukaryotes - 0 (source: NCBI BLink).
BnaA07g38720D	599.204	1.84593	0.394344	4.68102	2.85458e-06	6.2978e-05	205	14.403	199	13.758	666	44.953	1347	90.579		320.638	1.13613	0.165197	6.8774	6.09527e-12	1.78459e-10	436	30.597	442	30.378	Na	Na	108	-	-	-	-	-	-	-	-	-	-
BnaA07g39090D	35.2661	1.56948	0.40781	3.84855	0.000118818	0.00173099	14	1.051	14	1.034	59	4.253	55	3.95		31.0651	1.39345	0.415764	3.35154	0.00080364	0.00648573	39	2.923	57	4.184	Na	Na	210	100	AT1G73805.1	451	46.78	65.88	protein_coding	SARD1	Calmodulin binding protein-like	Encodes SAR Deficient 1 (SARD1), a key regulator for ICS1 (Isochorismate Synthase 1) induction and salicylic acid (SA) synthesis.	Calmodulin binding protein-like; CONTAINS InterPro DOMAIN/s: Calmodulin binding protein-like (InterPro:IPR012416); BEST Arabidopsis thaliana protein match is: Calmodulin-binding protein (TAIR:AT5G57580.1); Has 30201 Blast hits to 17322 proteins in 780 species: Archae - 12; Bacteria - 1396; Metazoa - 17338; Fungi - 3422; Plants - 5037; Viruses - 0; Other Eukaryotes - 2996 (source: NCBI BLink).
BnaA08g00970D	29.2897	1.682	0.43018	3.91	9.22978e-05	0.00138465	11	0.478	9	0.385	45	1.879	53	2.205		34.6548	1.97494	0.416004	4.74741	2.06036e-06	2.95311e-05	46	1.997	72	3.061	GO:0006629;GO:0016787	Na	371	99.73	AT1G53990.1	367	100	75.14	protein_coding	GLIP3	GDSL-motif lipase 3	Contains lipase signature motif and GDSL domain.	GDSL-motif lipase 3 (GLIP3); FUNCTIONS IN: lipase activity, carboxylesterase activity; INVOLVED IN: glycerol biosynthetic process, lipid metabolic process; LOCATED IN: endomembrane system; EXPRESSED IN: root; CONTAINS InterPro DOMAIN/s: Lipase, GDSL, active site (InterPro:IPR008265), Lipase, GDSL (InterPro:IPR001087), Esterase, SGNH hydrolase-type (InterPro:IPR013830); BEST Arabidopsis thaliana p…
BnaA08g01490D	86.3148	2.4224	0.339876	7.1273	1.0236e-12	6.01959e-11	21	4.887	22	5.038	117	26.157	188	41.873		62.8165	1.99451	0.337657	5.90692	3.48555e-09	7.5321e-08	99	23.012	108	24.586	Na	Na	78	96.15	AT1G52342.1	87	86.21	70.67	protein_coding	AT1G52342	Na	Na	unknown protein; FUNCTIONS IN: molecular_function unknown; INVOLVED IN: biological_process unknown; LOCATED IN: cellular_component unknown; Has 30201 Blast hits to 17322 proteins in 780 species: Archae - 12; Bacteria - 1396; Metazoa - 17338; Fungi - 3422; Plants - 5037; Viruses - 0; Other Eukaryotes - 2996 (source: NCBI BLink).
BnaA08g02630D	351.024	1.26705	0.22655	5.59283	2.234e-08	7.36231e-07	191	10.727	209	11.55	395	21.313	620	33.328		377.973	1.48087	0.157888	9.37924	6.645e-21	3.85309e-19	534	29.957	575	31.591	Na	Na	63	100	AT1G49500.1	63	100	77.78	protein_coding	AT1G49500	Na	Na	unknown protein; FUNCTIONS IN: molecular_function unknown; INVOLVED IN: biological_process unknown; LOCATED IN: endomembrane system; EXPRESSED IN: 19 plant structures; EXPRESSED DURING: 10 growth stages; BEST Arabidopsis thaliana protein match is: unknown protein (TAIR:AT3G19030.1); Has 24 Blast hits to 24 proteins in 2 species: Archae - 0; Bacteria - 0; Metazoa - 0; Fungi - 0; Plants - 24; Virus…
BnaA08g03020D	416.637	1.24419	0.183907	6.7653	1.33031e-11	6.90289e-10	249	7.379	238	6.941	593	16.883	598	16.962		374.338	1.07468	0.155225	6.92338	4.40986e-12	1.30687e-10	513	15.186	497	14.408	GO:0005515	K11866	509	100	AT1G48790.1	507	100	86.25	protein_coding	AMSH1	associated molecule with the SH3 domain of STAM 1	Na	associated molecule with the SH3 domain of STAM 1 (AMSH1); CONTAINS InterPro DOMAIN/s: Mov34/MPN/PAD-1 (InterPro:IPR000555); BEST Arabidopsis thaliana protein match is: associated molecule with the SH3 domain of STAM 3 (TAIR:AT4G16144.1); Has 1172 Blast hits to 1019 proteins in 227 species: Archae - 0; Bacteria - 0; Metazoa - 476; Fungi - 293; Plants - 278; Viruses - 0; Other Eukaryotes - 125 (so…
BnaA08g04320D	111.616	1.50836	0.30862	4.88745	1.02152e-06	2.47783e-05	46	6.327	60	8.12	129	17.045	215	28.302		96.6565	1.3217	0.280356	4.71435	2.42484e-06	3.43045e-05	136	18.683	144	19.374	GO:0006662;GO:0009055;GO:0015035;GO:0045454	K03671	118	100	AT1G45145.1	118	100	83.05	protein_coding	TRX5	thioredoxin H-type 5	encodes a cytosolic thioredoxin that reduces disulfide bridges of target proteins by the reversible formation of a disulfide bridge between two neighboring Cys residues present in the active site. Thioredoxins have been found to regulate a variety of biological reactions in prokaryotic and eukaryotic cells.	thioredoxin H-type 5 (TRX5); FUNCTIONS IN: oxidoreductase activity, acting on sulfur group of donors, disulfide as acceptor; INVOLVED IN: response to oxidative stress, response to cadmium ion, defense response to fungus, response to microbial phytotoxin; LOCATED IN: cytosol, plasma membrane; EXPRESSED IN: 25 plant structures; EXPRESSED DURING: 15 growth stages; CONTAINS InterPro DOMAIN/s: Thiored…
BnaA08g05710D	100.753	2.84912	0.325383	8.75622	2.01901e-18	2.0953e-16	16	0.661	22	0.894	160	6.35	208	8.225		71.2125	2.36737	0.332674	7.11617	1.10971e-12	3.50427e-11	120	4.952	125	5.052	GO:0008152	Na	444	100	AT4G15550.1	474	100	74.58	protein_coding	IAGLU	indole-3-acetate beta-D-glucosyltransferase	UDP-glucose:indole-3-acetate beta-D-glucosyltransferase	indole-3-acetate beta-D-glucosyltransferase (IAGLU); FUNCTIONS IN: UDP-glycosyltransferase activity, transferase activity, transferring glycosyl groups; INVOLVED IN: metabolic process; LOCATED IN: chloroplast; EXPRESSED IN: 17 plant structures; EXPRESSED DURING: 7 growth stages; CONTAINS InterPro DOMAIN/s: UDP-glucuronosyl/UDP-glucosyltransferase (InterPro:IPR002213); BEST Arabidopsis thaliana pr…
BnaA08g06520D	60.057	1.45141	0.360888	4.02179	5.77572e-05	0.00092326	36	1.206	20	0.659	82	2.64	104	3.335		51.8163	1.23839	0.36253	3.41596	0.000635566	0.0052811	67	2.242	84	2.753	GO:0003824;GO:0016846;GO:0030170	Na	459	98.47	AT1G34060.1	463	97.62	83.19	protein_coding	AT1G34060	Pyridoxal phosphate (PLP)-dependent transferases superfamily protein	Na	Pyridoxal phosphate (PLP)-dependent transferases superfamily protein; FUNCTIONS IN: carbon-sulfur lyase activity, pyridoxal phosphate binding, catalytic activity; LOCATED IN: endomembrane system; CONTAINS InterPro DOMAIN/s: Pyridoxal phosphate-dependent transferase, major domain (InterPro:IPR015424), EGF-like, alliinase (InterPro:IPR006947), Pyridoxal phosphate-dependent transferase, major region…
BnaA08g06670D	46.9281	1.29967	0.381032	3.41091	0.000647472	0.00738537	30	0.945	17	0.527	71	2.15	71	2.142		41.7719	1.13089	0.386863	2.92325	0.00346402	0.0225782	50	1.574	70	2.158	GO:0006855;GO:0015238;GO:0015297;GO:0016020;GO:0055085	K03327	402	100	AT1G33110.1	494	81.38	93.53	protein_coding	AT1G33110	MATE efflux family protein	Na	MATE efflux family protein; FUNCTIONS IN: antiporter activity, drug transmembrane transporter activity, transporter activity; INVOLVED IN: drug transmembrane transport, transmembrane transport; LOCATED IN: membrane; EXPRESSED IN: 22 plant structures; EXPRESSED DURING: 13 growth stages; CONTAINS InterPro DOMAIN/s: Multi antimicrobial extrusion protein MatE (InterPro:IPR002528); BEST Arabidopsis th…
BnaA08g07510D	260.761	2.79345	0.245676	11.3705	5.86767e-30	1.56059e-27	57	4.836	60	5.01	387	31.546	547	44.422		169.082	2.16307	0.230673	9.37719	6.77551e-21	3.91602e-19	264	22.375	292	24.237	Na	Na	115	100	AT4G14020.1	111	100	65.55	protein_coding	AT4G14020	Rapid alkalinization factor (RALF) family protein	Na	Rapid alkalinization factor (RALF) family protein; CONTAINS InterPro DOMAIN/s: Rapid ALkalinization Factor (InterPro:IPR008801); Has 30201 Blast hits to 17322 proteins in 780 species: Archae - 12; Bacteria - 1396; Metazoa - 17338; Fungi - 3422; Plants - 5037; Viruses - 0; Other Eukaryotes - 2996 (source: NCBI BLink).
BnaA08g08590D	10.4126	1.71617	0.491824	3.48939	0.000484122	0.00577098	2	0.125	0	0	14	0.838	26	1.551		9.61174	1.66696	0.491954	3.38845	0.000702898	0.00577091	22	1.369	14	0.853	GO:0003700;GO:0043565	Na	294	100	AT4G18170.1	318	100	75.7	protein_coding	WRKY28	WRKY DNA-binding protein 28	member of WRKY Transcription Factor; Group II-c. Involved in the activation of salicylic acid biosynthesis genes ICS1 and PBS3.	WRKY DNA-binding protein 28 (WRKY28); CONTAINS InterPro DOMAIN/s: DNA-binding WRKY (InterPro:IPR003657), Transcription factor, WRKY group IIc (InterPro:IPR017396); BEST Arabidopsis thaliana protein match is: WRKY DNA-binding protein 8 (TAIR:AT5G46350.1); Has 1807 Blast hits to 1807 proteins in 277 species: Archae - 0; Bacteria - 0; Metazoa - 736; Fungi - 347; Plants - 385; Viruses - 0; Other Euka…
BnaA08g10600D	95.0729	1.05162	0.293957	3.57745	0.000346958	0.0043458	60	0.866	58	0.824	124	1.719	141	1.947		103.862	1.26868	0.268877	4.71843	2.37677e-06	3.37047e-05	139	2.003	158	2.23	GO:0004672;GO:0004674;GO:0004713;GO:0005524;GO:0006468	Na	1273	47.6	AT4G23130.2	663	91.4	79.21	protein_coding	CRK5	cysteine-rich RLK (RECEPTOR-like protein kinase) 5	Encodes a receptor-like protein kinase. Naming convention from Chen et al 2003 (PMID 14756307)	cysteine-rich RLK (RECEPTOR-like protein kinase) 5 (CRK5); FUNCTIONS IN: kinase activity; INVOLVED IN: defense response to bacterium, programmed cell death, response to salicylic acid stimulus; LOCATED IN: endomembrane system; EXPRESSED IN: 9 plant structures; EXPRESSED DURING: 8 growth stages; CONTAINS InterPro DOMAIN/s: Protein kinase, ATP binding site (InterPro:IPR017441), Protein kinase, cata…
BnaA08g10610D	73.7313	2.33574	0.340323	6.8633	6.72871e-12	3.59728e-10	21	0.6	18	0.506	122	3.351	136	3.722		80.5468	2.53722	0.320623	7.9134	2.50444e-15	9.94742e-14	135	3.855	146	4.083	GO:0004672;GO:0004674;GO:0004713;GO:0005524;GO:0006468	Na	642	100	AT4G23260.1	659	100	72.69	protein_coding	CRK18	cysteine-rich RLK (RECEPTOR-like protein kinase) 18	Encodes a cysteine-rich receptor-like protein kinase.	cysteine-rich RLK (RECEPTOR-like protein kinase) 18 (CRK18); FUNCTIONS IN: protein serine/threonine kinase activity, protein kinase activity, ATP binding; INVOLVED IN: response to abscisic acid stimulus; LOCATED IN: endomembrane system; EXPRESSED IN: 14 plant structures; EXPRESSED DURING: 9 growth stages; CONTAINS InterPro DOMAIN/s: Protein kinase, ATP binding site (InterPro:IPR017441), Serine/th…
BnaA08g10850D	203.566	1.20571	0.232567	5.18434	2.16787e-07	5.98532e-06	108	4.882	131	5.827	276	11.987	305	13.197		197.65	1.19669	0.207533	5.76623	8.10636e-09	1.6675e-07	271	12.237	280	12.382	Na	Na	382	100	AT4G35110.3	401	96.51	74.68	protein_coding	AT4G35110	Arabidopsis phospholipase-like protein (PEARLI 4) family	Na	Arabidopsis phospholipase-like protein (PEARLI 4) family; FUNCTIONS IN: molecular_function unknown; INVOLVED IN: response to karrikin; LOCATED IN: cellular_component unknown; EXPRESSED IN: 15 plant structures; EXPRESSED DURING: 10 growth stages; CONTAINS InterPro DOMAIN/s: Phospholipase-like, arabidopsis (InterPro:IPR007942); BEST Arabidopsis thaliana protein match is: Arabidopsis phospholipase-l…
BnaA08g10870D	1685.37	2.49234	0.149095	16.7165	9.94114e-63	1.38462e-59	521	15.349	468	13.568	2996	84.798	2801	78.983		1192.47	1.95489	0.104213	18.7585	1.64924e-78	8.16406e-76	1879	55.295	1882	54.24	GO:0004096;GO:0006979;GO:0020037;GO:0055114	K03781	477	100	AT4G35090.1	492	99.19	94.67	protein_coding	CAT2	catalase 2	Encodes a peroxisomal catalase, highly expressed in bolts and leaves. mRNA expression patterns show circadian regulation with mRNA levels being high in the subjective early morning. Loss of function mutations have increased H2O2 levels and increased H2O2 sensitivity. Mutants accumulate more toxic ions yet show decreased sensitivity to Li+. This decreased sensitivity is most likely due to an insen…	catalase 2 (CAT2); FUNCTIONS IN: protein binding, catalase activity, cobalt ion binding; INVOLVED IN: in 10 processes; LOCATED IN: mitochondrion, cytosolic ribosome, stromule, peroxisome, chloroplast; EXPRESSED IN: 25 plant structures; EXPRESSED DURING: 16 growth stages; CONTAINS InterPro DOMAIN/s: Catalase (InterPro:IPR002226), Catalase related subgroup (InterPro:IPR018028), Catalase-like domain…
BnaA08g10940D	111.214	1.2769	0.28026	4.55613	5.21053e-06	0.000108021	63	2.253	60	2.112	154	5.292	171	5.854		122.457	1.49922	0.259744	5.77194	7.8365e-09	1.61572e-07	159	5.68	207	7.243	Na	Na	513	100	AT4G34950.1	567	97.71	80.69	protein_coding	AT4G34950	Major facilitator superfamily protein	Na	Major facilitator superfamily protein; CONTAINS InterPro DOMAIN/s: Nodulin-like (InterPro:IPR010658), Major facilitator superfamily, general substrate transporter (InterPro:IPR016196); BEST Arabidopsis thaliana protein match is: Major facilitator superfamily protein (TAIR:AT2G16660.1); Has 3379 Blast hits to 3250 proteins in 882 species: Archae - 26; Bacteria - 1593; Metazoa - 4; Fungi - 302; Pla…
BnaA08g12900D	137.291	1.76482	0.274333	6.43312	1.25007e-10	5.72273e-09	68	2.085	47	1.418	211	6.214	227	6.661		103.431	1.29966	0.277139	4.68957	2.7378e-06	3.8437e-05	148	4.532	150	4.498	Na	Na	539	100	AT4G30780.1	589	99.49	77.82	protein_coding	AT4G30780	Na	Na	unknown protein; BEST Arabidopsis thaliana protein match is: unknown protein (TAIR:AT2G24100.1); Has 109 Blast hits to 109 proteins in 18 species: Archae - 0; Bacteria - 0; Metazoa - 1; Fungi - 0; Plants - 95; Viruses - 0; Other Eukaryotes - 13 (source: NCBI BLink).
BnaA08g14000D	179.199	5.1033	0.353102	14.4528	2.40847e-47	1.46521e-44	6	0.191	3	0.094	321	9.809	392	11.933		27.438	2.38128	0.448328	5.31148	1.08741e-07	1.90731e-06	41	1.303	59	1.836	Na	Na	577	36.4	AT4G27860.1	611	34.37	40.48	protein_coding	MEB1	vacuolar iron transporter (VIT) family protein	Na	vacuolar iron transporter (VIT) family protein; CONTAINS InterPro DOMAIN/s: Protein of unknown function DUF125, transmembrane (InterPro:IPR008217), Cytokine, IL-1-like (InterPro:IPR008996); BEST Arabidopsis thaliana protein match is: Vacuolar iron transporter (VIT) family protein (TAIR:AT4G27870.1); Has 30201 Blast hits to 17322 proteins in 780 species: Archae - 12; Bacteria - 1396; Metazoa - 173…
BnaA08g14090D	35.4956	2.15894	0.419834	5.14236	2.71312e-07	7.33013e-06	10	0.806	7	0.555	58	4.493	68	5.248		34.4585	2.16008	0.416661	5.18427	2.16859e-07	3.64125e-06	53	4.269	67	5.285	GO:0005515;GO:0008270	K10666	227	100	AT4G27470.1	243	94.24	71.62	protein_coding	RMA3	RING membrane-anchor 3	Encodes a RING finger E3 ubiquitin ligase.	RING membrane-anchor 3 (RMA3); CONTAINS InterPro DOMAIN/s: Zinc finger, RING-type, conserved site (InterPro:IPR017907), Zinc finger, RING-type (InterPro:IPR001841), Zinc finger, C3HC4 RING-type (InterPro:IPR018957); BEST Arabidopsis thaliana protein match is: RING membrane-anchor 1 (TAIR:AT4G03510.2); Has 2828 Blast hits to 2826 proteins in 265 species: Archae - 0; Bacteria - 0; Metazoa - 1348; F…
BnaA08g14100D	815.477	2.54554	0.192788	13.2038	8.33968e-40	3.55963e-37	191	10.793	260	14.457	1238	67.208	1597	86.374		619.354	2.15399	0.153964	13.9902	1.78897e-44	3.10526e-42	910	51.364	1106	61.138	Na	Na	250	100	AT4G27450.1	250	100	96	protein_coding	AT4G27450	Aluminium induced protein with YGL and LRDR motifs	Na	Aluminium induced protein with YGL and LRDR motifs; FUNCTIONS IN: molecular_function unknown; INVOLVED IN: biological_process unknown; LOCATED IN: cytosol, nucleus, plasma membrane; EXPRESSED IN: 25 plant structures; EXPRESSED DURING: 14 growth stages; BEST Arabidopsis thaliana protein match is: Aluminium induced protein with YGL and LRDR motifs (TAIR:AT3G15450.1); Has 30201 Blast hits to 17322 p…
BnaA08g17460D	66.8207	1.35195	0.336356	4.01939	5.83484e-05	0.00092991	36	7.521	32	6.578	110	22.077	91	18.196		61.5874	1.25259	0.328914	3.80827	0.00013994	0.00138418	84	17.528	94	19.21	Na	Na	87	86.21	AT1G30250.1	82	91.46	65.33	protein_coding	AT1G30250	Na	Na	unknown protein; Has 5 Blast hits to 5 proteins in 2 species: Archae - 0; Bacteria - 0; Metazoa - 0; Fungi - 0; Plants - 5; Viruses - 0; Other Eukaryotes - 0 (source: NCBI BLink).
BnaA08g17830D	484.416	1.14917	0.177525	6.47326	9.59125e-11	4.44515e-09	310	11.964	285	10.824	675	25.028	681	25.156		476.902	1.16523	0.142111	8.1994	2.41586e-16	1.0374e-14	630	24.287	682	25.749	GO:0006629;GO:0016787	Na	364	100	AT1G29660.1	364	100	86.81	protein_coding	AT1G29660	GDSL-like Lipase/Acylhydrolase superfamily protein	Na	GDSL-like Lipase/Acylhydrolase superfamily protein; FUNCTIONS IN: hydrolase activity, acting on ester bonds, carboxylesterase activity; INVOLVED IN: lipid metabolic process; LOCATED IN: apoplast, nucleus; EXPRESSED IN: 19 plant structures; EXPRESSED DURING: 10 growth stages; CONTAINS InterPro DOMAIN/s: Lipase, GDSL (InterPro:IPR001087); BEST Arabidopsis thaliana protein match is: GDSL-like Lipase…
BnaA08g19490D	343.14	1.16701	0.193836	6.0206	1.73771e-09	6.83804e-08	202	8.472	214	8.832	480	19.34	486	19.509		488.883	1.88571	0.148939	12.6609	9.73175e-37	1.22419e-34	705	29.534	828	33.971	GO:0003677;GO:0003700	K09287	350	100	AT1G25560.1	361	100	75.14	protein_coding	TEM1	AP2/B3 transcription factor family protein	Encodes a member of the RAV transcription factor family that contains AP2 and B3 binding domains. Involved in the regulation of flowering under long days. Loss of function results in early flowering. Overexpression causes late flowering and repression of expression of FT. Novel transcriptional regulator involved in ethylene signaling. Promoter bound by EIN3. EDF1 in turn, binds to promoter elemen…	TEMPRANILLO 1 (TEM1); FUNCTIONS IN: DNA binding, sequence-specific DNA binding transcription factor activity; INVOLVED IN: photoperiodism, flowering, ethylene mediated signaling pathway; LOCATED IN: chloroplast; EXPRESSED IN: 22 plant structures; EXPRESSED DURING: 13 growth stages; CONTAINS InterPro DOMAIN/s: DNA-binding, integrase-type (InterPro:IPR016177), Transcriptional factor B3 (InterPro:IP…
BnaA08g19920D	24.8128	2.10521	0.455138	4.62542	3.73835e-06	7.99756e-05	4	0.608	6	0.897	38	5.547	52	7.562		27.7413	2.33463	0.442799	5.27244	1.34623e-07	2.33146e-06	53	8.043	47	6.986	Na	Na	120	-	-	-	-	-	-	-	-	-	-
BnaA08g20280D	694.275	1.12713	0.197095	5.71871	1.07334e-08	3.73251e-07	427	8.378	431	8.321	1154	21.752	782	14.685		934.807	1.76909	0.109636	16.1361	1.42337e-58	3.86274e-56	1410	27.633	1459	28.003	GO:0003824;GO:0005992;GO:0008152	K16055	868	100	AT1G23870.1	867	100	90.82	protein_coding	TPS9	trehalose-phosphatase/synthase 9	Encodes an enzyme putatively involved in trehalose biosynthesis. The protein has a trehalose synthase (TPS)-like domain that may or may not be active as well as a trehalose phosphatase (TPP)-like domain.	trehalose-phosphatase/synthase 9 (TPS9); FUNCTIONS IN: transferase activity, transferring glycosyl groups, trehalose-phosphatase activity; INVOLVED IN: trehalose biosynthetic process, metabolic process; EXPRESSED IN: 27 plant structures; EXPRESSED DURING: 15 growth stages; CONTAINS InterPro DOMAIN/s: HAD-superfamily hydrolase, subfamily IIB (InterPro:IPR006379), Glycosyl transferase, family 20 (I…
BnaA08g21080D	274.922	1.63504	0.212373	7.69889	1.37251e-14	9.77696e-13	122	4.083	136	4.479	440	14.146	409	13.101		240.55	1.43584	0.191524	7.49692	6.53353e-14	2.28896e-12	362	12.101	340	11.131	Na	Na	397	100	AT1G21920.1	417	100	78.22	protein_coding	AT1G21920	Histone H3 K4-specific methyltransferase SET7/9 family protein	Na	Histone H3 K4-specific methyltransferase SET7/9 family protein; CONTAINS InterPro DOMAIN/s: MORN motif (InterPro:IPR003409); BEST Arabidopsis thaliana protein match is: Histone H3 K4-specific methyltransferase SET7/9 family protein (TAIR:AT1G77660.1); Has 24355 Blast hits to 6247 proteins in 541 species: Archae - 0; Bacteria - 3533; Metazoa - 3700; Fungi - 215; Plants - 2241; Viruses - 0; Other E…
BnaA08g21450D	30.3048	1.22378	0.420254	2.91199	0.00359134	0.0306478	15	0.735	15	0.724	50	2.355	42	1.971		60.9143	2.42365	0.351279	6.8995	5.21871e-12	1.53636e-10	103	5.044	109	5.227	GO:0008168;GO:0008171;GO:0046983	K13066	374	99.73	AT1G21120.1	373	100	93.57	protein_coding	IGMT2	O-methyltransferase family protein	Na	O-methyltransferase family protein; FUNCTIONS IN: methyltransferase activity, O-methyltransferase activity, protein dimerization activity; LOCATED IN: cytosol; EXPRESSED IN: 9 plant structures; EXPRESSED DURING: LP.04 four leaves visible, LP.10 ten leaves visible, LP.08 eight leaves visible; CONTAINS InterPro DOMAIN/s: Winged helix-turn-helix transcription repressor DNA-binding (InterPro:IPR01199…
BnaA08g25370D	12.1648	1.56617	0.490478	3.19315	0.00140729	0.0141631	4	0.086	1	0.021	21	0.432	23	0.471		20.3979	2.32034	0.47345	4.90093	9.53855e-07	1.44667e-05	30	0.641	46	0.963	GO:0004672;GO:0004674;GO:0004713;GO:0005524;GO:0006468;GO:0048544	Na	824	100	AT1G61360.1	821	100	72.69	protein_coding	AT1G61360	S-locus lectin protein kinase family protein	Na	S-locus lectin protein kinase family protein; FUNCTIONS IN: in 6 functions; INVOLVED IN: protein amino acid phosphorylation, recognition of pollen; LOCATED IN: endomembrane system; EXPRESSED IN: 21 plant structures; EXPRESSED DURING: 13 growth stages; CONTAINS InterPro DOMAIN/s: Curculin-like (mannose-binding) lectin (InterPro:IPR001480), Protein kinase, ATP binding site (InterPro:IPR017441), PAN…
BnaA08g27760D	36.7561	3.05203	0.441697	6.90978	4.85406e-12	2.63499e-10	5	0.238	1	0.047	72	3.294	70	3.191		11.8558	1.42734	0.491009	2.90694	0.00364979	0.0235972	25	1.189	16	0.745	Na	Na	385	25.19	AT5G26270.1	305	31.8	40.21	protein_coding	AT5G26270	Na	Na	unknown protein; Has 1807 Blast hits to 1807 proteins in 277 species: Archae - 0; Bacteria - 0; Metazoa - 736; Fungi - 347; Plants - 385; Viruses - 0; Other Eukaryotes - 339 (source: NCBI BLink).
BnaA08g28350D	192.574	1.83208	0.248472	7.37338	1.6636e-13	1.05322e-11	73	3.032	85	3.474	268	10.693	350	13.912		281.982	2.55095	0.19237	13.2606	3.91603e-40	5.73585e-38	464	19.248	499	20.273	GO:0008152	Na	376	100	AT1G05680.1	453	83	86.97	protein_coding	UGT74E2	Uridine diphosphate glycosyltransferase 74E2	Encodes a UDP-glucosyltransferase, UGT74E2, that acts on IBA (indole-3-butyric acid) and affects auxin homeostasis. The transcript and protein levels of this enzyme are strongly induced by H2O2 and may allow integration of ROS (reactive oxygen species) and auxin signaling. This enzyme can also transfer glycosyl groups to several compounds related to the explosive TNT when this synthetic compound …	Uridine diphosphate glycosyltransferase 74E2 (UGT74E2); CONTAINS InterPro DOMAIN/s: UDP-glucuronosyl/UDP-glucosyltransferase (InterPro:IPR002213); BEST Arabidopsis thaliana protein match is: UDP-Glycosyltransferase superfamily protein (TAIR:AT1G05675.1); Has 8397 Blast hits to 8309 proteins in 513 species: Archae - 0; Bacteria - 605; Metazoa - 2499; Fungi - 31; Plants - 5061; Viruses - 123; Other…
BnaA08g28860D	40.6852	1.4488	0.396964	3.64971	0.000262534	0.00343259	19	2.646	17	2.33	51	6.824	77	10.264		49.462	1.83712	0.365382	5.02794	4.9578e-07	7.90733e-06	73	10.155	88	11.989	Na	Na	131	100	AT1G07135.1	155	100	52.26	protein_coding	AT1G07135	glycine-rich protein	Na	glycine-rich protein; Has 22251 Blast hits to 8348 proteins in 789 species: Archae - 21; Bacteria - 7328; Metazoa - 6126; Fungi - 1280; Plants - 3980; Viruses - 524; Other Eukaryotes - 2992 (source: NCBI BLink).
BnaA08g28870D	42.7343	1.71486	0.414091	4.14127	3.45394e-05	0.000587992	23	2.643	7	0.791	80	8.831	62	6.818		86.2394	2.24548	0.462092	4.85938	1.17756e-06	1.75606e-05	160	18.363	152	17.085	Na	Na	159	100	AT1G07135.1	155	100	47.5	protein_coding	AT1G07135	glycine-rich protein	Na	glycine-rich protein; Has 22251 Blast hits to 8348 proteins in 789 species: Archae - 21; Bacteria - 7328; Metazoa - 6126; Fungi - 1280; Plants - 3980; Viruses - 524; Other Eukaryotes - 2992 (source: NCBI BLink).
BnaA09g00010D	261.329	1.91836	0.232148	8.26355	1.41408e-16	1.22895e-14	89	4.268	117	5.521	372	17.139	475	21.803		233.935	1.78165	0.206977	8.60799	7.43518e-18	3.55864e-16	328	15.712	399	18.719	GO:0005515	Na	279	100	AT4G00780.1	299	100	52.33	protein_coding	AT4G00780	TRAF-like family protein	Na	TRAF-like family protein; CONTAINS InterPro DOMAIN/s: TRAF-like (InterPro:IPR008974), MATH (InterPro:IPR002083); BEST Arabidopsis thaliana protein match is: TRAF-like family protein (TAIR:AT4G01390.1); Has 760 Blast hits to 681 proteins in 32 species: Archae - 0; Bacteria - 0; Metazoa - 8; Fungi - 0; Plants - 739; Viruses - 0; Other Eukaryotes - 13 (source: NCBI BLink).
BnaA09g00050D	705.844	1.05939	0.168026	6.30489	2.88391e-10	1.2542e-08	464	14.068	444	13.247	1034	30.119	900	26.118		986.895	1.76512	0.108271	16.3028	9.42022e-60	2.65065e-57	1523	46.124	1503	44.579	GO:0004672;GO:0004674;GO:0004713;GO:0005524;GO:0006468	Na	466	100	AT4G01330.2	480	97.92	91.7	protein_coding	AT4G01330	Protein kinase superfamily protein	Na	Protein kinase superfamily protein; FUNCTIONS IN: protein serine/threonine kinase activity, protein kinase activity, kinase activity, ATP binding; INVOLVED IN: protein amino acid phosphorylation; EXPRESSED IN: 22 plant structures; EXPRESSED DURING: 13 growth stages; CONTAINS InterPro DOMAIN/s: Protein kinase, ATP binding site (InterPro:IPR017441), Protein kinase, catalytic domain (InterPro:IPR000…
BnaA09g00320D	821.246	1.94165	0.205672	9.4405	3.71008e-21	4.86048e-19	297	9.468	352	11.042	1611	49.34	1044	31.855		524.499	1.18154	0.143479	8.23494	1.79654e-16	7.78336e-15	757	24.105	690	21.518	GO:0008519;GO:0015696;GO:0016020;GO:0072488	K03320	512	100	AT1G64780.1	514	99.61	91.02	protein_coding	AMT1%3B2	ammonium transporter 1;2	encodes an ammonium transporter protein believed to act as a high affinity transporter. It is expressed in the root, primarily in endodermal and cortical cells, and contributes to ammonium uptake in the root.	ammonium transporter 1;2 (AMT1;2); CONTAINS InterPro DOMAIN/s: Ammonium transporter (InterPro:IPR001905), Ammonium transporter, conserved site (InterPro:IPR018047); BEST Arabidopsis thaliana protein match is: ammonium transporter 1;1 (TAIR:AT4G13510.1); Has 11676 Blast hits to 11662 proteins in 2073 species: Archae - 224; Bacteria - 4692; Metazoa - 520; Fungi - 427; Plants - 507; Viruses - 0; Oth…
BnaA09g01090D	95.8464	1.83146	0.303616	6.03217	1.61775e-09	6.40407e-08	42	0.914	33	0.707	155	3.241	156	3.25		70.3477	1.32666	0.318359	4.16718	3.08385e-05	0.000354329	92	2	114	2.427	GO:0000287;GO:0008152;GO:0010333;GO:0016829	K04120	807	100	AT4G02780.1	802	100	83.42	protein_coding	GA1	Terpenoid cyclases/Protein prenyltransferases superfamily protein	Catalyzes the conversion of geranylgeranyl pyrophosphate (GGPP) to copalyl pyrophosphate (CPP) of gibberellin biosynthesis	GA REQUIRING 1 (GA1); CONTAINS InterPro DOMAIN/s: Terpene synthase, metal-binding domain (InterPro:IPR005630), Terpenoid synthase (InterPro:IPR008949), Terpenoid cylases/protein prenyltransferase alpha-alpha toroid (InterPro:IPR008930), Terpene synthase-like (InterPro:IPR001906); BEST Arabidopsis thaliana protein match is: Terpenoid cyclases/Protein prenyltransferases superfamily protein (TAIR:AT…
BnaA09g03550D	788.106	1.79887	0.163458	11.0051	3.61165e-28	8.38395e-26	365	14.598	324	12.751	1234	47.414	1251	47.887		522.255	1.05084	0.140858	7.46028	8.63391e-14	2.99148e-12	653	26.086	748	29.265	GO:0004124;GO:0006535	K01738	351	92.02	AT5G28030.2	323	100	90.09	protein_coding	DES1	L-cysteine desulfhydrase 1	Na	L-cysteine desulfhydrase 1 (DES1); FUNCTIONS IN: pyridoxal phosphate binding, cysteine synthase activity, catalytic activity; INVOLVED IN: cysteine biosynthetic process from serine, cysteine biosynthetic process, metabolic process; EXPRESSED IN: 11 plant structures; EXPRESSED DURING: LP.04 four leaves visible, 4 anthesis, LP.02 two leaves visible, petal differentiation and expansion stage, E expa…
BnaA09g04980D	2053.62	1.965	0.144995	13.5522	7.69106e-42	3.60234e-39	821	25.183	825	24.902	3509	103.406	3113	91.394		1276.64	1.11129	0.0953519	11.6546	2.17278e-31	2.17124e-29	1702	52.147	1758	52.752	GO:0004506;GO:0008152;GO:0016021;GO:0016491;GO:0050660;GO:0055114	K00511	517	99.81	AT5G24150.1	516	100	84.3	protein_coding	SQP1	FAD/NAD(P)-binding oxidoreductase family protein	squalene monooxygenase gene homolog	SQP1; FUNCTIONS IN: squalene monooxygenase activity; INVOLVED IN: sterol biosynthetic process; LOCATED IN: endomembrane system, integral to membrane; EXPRESSED IN: 21 plant structures; EXPRESSED DURING: 12 growth stages; CONTAINS InterPro DOMAIN/s: Squalene epoxidase (InterPro:IPR013698); BEST Arabidopsis thaliana protein match is: squalene monoxygenase 6 (TAIR:AT5G24160.1); Has 1807 Blast hits t…
BnaA09g04990D	883.15	1.57911	0.156161	10.1121	4.88364e-24	8.02722e-22	440	14.208	433	13.758	1317	40.855	1367	42.248		691.068	1.14699	0.120315	9.5332	1.52502e-21	9.18135e-20	947	30.544	943	29.787	GO:0003677;GO:0003700;GO:0016987	K03093	488	100	AT5G24120.1	517	95.16	85.16	protein_coding	SIGE	sigma factor E	Encodes a specialized sigma factor that functions in regulation of plastid genes and is responsible for the light-dependent transcription at the psbD LRP. Activation of SIG5 is dependent upon blue light and mediated by cryptochromes.	sigma factor E (SIGE); CONTAINS InterPro DOMAIN/s: RNA polymerase sigma factor, region 2 (InterPro:IPR013325), Winged helix-turn-helix transcription repressor DNA-binding (InterPro:IPR011991), RNA polymerase sigma-70 region 3 (InterPro:IPR007624), RNA polymerase sigma-70 (InterPro:IPR014284), RNA polymerase sigma factor, region 3/4 (InterPro:IPR013324), RNA polymerase sigma-70 region 2 (InterPro:…
BnaA09g06020D	128.606	1.54417	0.270744	5.70344	1.17416e-08	4.0538e-07	67	3.778	56	3.108	192	10.402	203	10.957		356.382	3.30844	0.188461	17.555	5.44799e-69	1.95477e-66	629	35.43	662	36.52	Na	Na	244	100	AT5G62280.1	236	100	86.53	protein_coding	AT5G62280	Protein of unknown function (DUF1442)	Na	Protein of unknown function (DUF1442); CONTAINS InterPro DOMAIN/s: Protein of unknown function DUF1442 (InterPro:IPR009902); BEST Arabidopsis thaliana protein match is: Protein of unknown function (DUF1442) (TAIR:AT2G45360.1); Has 92 Blast hits to 92 proteins in 12 species: Archae - 0; Bacteria - 0; Metazoa - 0; Fungi - 0; Plants - 92; Viruses - 0; Other Eukaryotes - 0 (source: NCBI BLink).
BnaA09g07800D	317.026	3.40582	0.230376	14.7837	1.86518e-49	1.2496e-46	43	1.64	53	1.989	558	20.446	623	22.743		262.945	3.18578	0.212288	15.0069	6.61465e-51	1.43171e-48	485	18.477	462	17.238	GO:0008270	Na	351	100	AT5G66620.1	644	55.12	65.92	protein_coding	DAR6	DA1-related protein 6	Na	DA1-related protein 6 (DAR6); FUNCTIONS IN: zinc ion binding; EXPRESSED IN: 13 plant structures; EXPRESSED DURING: 8 growth stages; CONTAINS InterPro DOMAIN/s: Zinc finger, LIM-type (InterPro:IPR001781), Ubiquitin interacting motif (InterPro:IPR003903), Protein of unknown function DUF3633 (InterPro:IPR022087); BEST Arabidopsis thaliana protein match is: DA1-related protein 5 (TAIR:AT5G66630.1); H…
BnaA09g09270D	242.844	1.58349	0.226393	6.99446	2.6628e-12	1.48979e-10	133	2.472	100	1.829	374	6.679	371	6.601		254.392	1.72092	0.195821	8.78824	1.51928e-18	7.54166e-17	393	7.297	388	7.055	GO:0005515	Na	988	99.19	AT1G45616.1	994	98.59	66.43	protein_coding	RLP6	receptor like protein 6	Na	receptor like protein 6 (RLP6); INVOLVED IN: signal transduction, defense response; LOCATED IN: membrane; EXPRESSED IN: leaf; CONTAINS InterPro DOMAIN/s: Leucine-rich repeat-containing N-terminal domain, type 2 (InterPro:IPR013210), Leucine-rich repeat (InterPro:IPR001611); BEST Arabidopsis thaliana protein match is: receptor like protein 7 (TAIR:AT1G47890.1); Has 122755 Blast hits to 32280 prote…
BnaA09g09720D	699.915	1.67105	0.187052	8.93357	4.12479e-19	4.67479e-17	344	6.725	307	5.906	1235	23.196	931	17.421		865.479	2.12045	0.11813	17.9502	4.78214e-72	1.95163e-69	1406	27.457	1388	26.546	GO:0003824;GO:0005992;GO:0008152	K16055	864	100	AT2G18700.1	862	100	89.94	protein_coding	TPS11	trehalose phosphatase/synthase 11	Encodes an enzyme putatively involved in trehalose biosynthesis. The protein has a trehalose synthase (TPS)-like domain that may or may not be active as well as a trehalose phosphatase (TPP)-like domain.	trehalose phosphatase/synthase 11 (TPS11); FUNCTIONS IN: transferase activity, transferring glycosyl groups; INVOLVED IN: trehalose biosynthetic process, metabolic process; LOCATED IN: mitochondrion; EXPRESSED IN: 27 plant structures; EXPRESSED DURING: 15 growth stages; CONTAINS InterPro DOMAIN/s: HAD-superfamily hydrolase, subfamily IIB (InterPro:IPR006379), Glycosyl transferase, family 20 (Inte…
BnaA09g10710D	934.517	1.15138	0.155542	7.40235	1.33797e-13	8.55254e-12	550	34.667	602	37.338	1279	77.449	1333	80.417		1633.39	2.24419	0.0941305	23.8413	1.24693e-125	1.7543e-122	2649	166.777	2699	166.419	GO:0006801;GO:0046872;GO:0055114	K04569	219	72.15	AT1G12520.1	320	49.38	70.89	protein_coding	CCS	copper chaperone for SOD1	Copper-zinc superoxide dismutase copper chaperone (delivers copper to the Cu-Zn superoxide dismutase). Localized to the chloroplast. Expressed in roots and shoots. Up-regulated in response to copper and senescence. The AtACC activates all three CuZnSOD activities located in three different subcellular compartments. Contains three domains, central, ATX-1 like and C-terminal. ATX-1 like domain esse…	copper chaperone for SOD1 (CCS); FUNCTIONS IN: superoxide dismutase copper chaperone activity, superoxide dismutase activity; INVOLVED IN: cellular copper ion homeostasis; LOCATED IN: chloroplast; EXPRESSED IN: 22 plant structures; EXPRESSED DURING: 13 growth stages; CONTAINS InterPro DOMAIN/s: Superoxide dismutase, copper/zinc binding (InterPro:IPR001424), Heavy metal transport/detoxification pr…
BnaA09g14900D	8.20357	1.3346	0.490159	2.72278	0.00647343	0.0486956	1	0.054	2	0.106	18	0.935	12	0.621		11.6325	1.7942	0.491692	3.64902	0.00026324	0.00242685	27	1.458	16	0.846	GO:0008146	Na	339	97.64	AT1G74090.1	350	94.57	80.06	protein_coding	SOT18	desulfo-glucosinolate sulfotransferase 18	encodes a desulfoglucosinolate sulfotransferase, involved in the final step of glucosinolate core structure biosynthesis. Has a broad-substrate specificity with preference with methionine-derived desulfoglucosinolates.	desulfo-glucosinolate sulfotransferase 18 (SOT18); FUNCTIONS IN: in 8 functions; INVOLVED IN: glucosinolate biosynthetic process; LOCATED IN: cellular_component unknown; EXPRESSED IN: 22 plant structures; EXPRESSED DURING: 13 growth stages; CONTAINS InterPro DOMAIN/s: Sulfotransferase domain (InterPro:IPR000863); BEST Arabidopsis thaliana protein match is: sulfotransferase 17 (TAIR:AT1G18590.1); …
BnaA09g15450D	48.6932	1.00943	0.369387	2.73271	0.00628161	0.047536	31	1.006	28	0.894	78	2.433	59	1.833		90.5076	2.15332	0.297097	7.24787	4.23382e-13	1.39206e-11	149	4.831	152	4.827	GO:0003824;GO:0016831;GO:0019752;GO:0030170	K01590	467	100	AT1G43710.1	482	96.89	91.01	protein_coding	EMB1075	Pyridoxal phosphate (PLP)-dependent transferases superfamily protein	Encodes a serine decarboxylase that is involved in ethanolamine metabolism and is crucial for plant growth.	embryo defective 1075 (emb1075); FUNCTIONS IN: pyridoxal phosphate binding, carboxy-lyase activity, catalytic activity; INVOLVED IN: cellular amino acid metabolic process, embryo development ending in seed dormancy; LOCATED IN: cellular_component unknown; EXPRESSED IN: 25 plant structures; EXPRESSED DURING: 15 growth stages; CONTAINS InterPro DOMAIN/s: Pyridoxal phosphate-dependent transferase, m…
BnaA09g17540D	50.1741	1.81353	0.372996	4.86206	1.16168e-06	2.78841e-05	18	0.937	18	0.922	88	4.403	78	3.888		33.3245	1.16656	0.400849	2.91021	0.00361181	0.0234026	50	2.601	47	2.394	Na	Na	352	99.43	AT5G45310.1	352	99.43	80.86	protein_coding	AT5G45310	Na	Na	unknown protein; LOCATED IN: endomembrane system; EXPRESSED IN: stem, inflorescence meristem, root, leaf; EXPRESSED DURING: LP.04 four leaves visible; Has 30201 Blast hits to 17322 proteins in 780 species: Archae - 12; Bacteria - 1396; Metazoa - 17338; Fungi - 3422; Plants - 5037; Viruses - 0; Other Eukaryotes - 2996 (source: NCBI BLink).
BnaA09g20010D	18.8579	2.71547	0.484314	5.60684	2.06059e-08	6.82911e-07	1	0.062	0	0	32	1.903	43	2.548		16.6569	2.59628	0.486627	5.33525	9.54129e-08	1.68404e-06	28	1.731	37	2.24	Na	Na	296	100	AT4G04990.1	303	100	64.15	protein_coding	AT4G04990	Protein of unknown function (DUF761)	Na	Protein of unknown function (DUF761); FUNCTIONS IN: molecular_function unknown; INVOLVED IN: biological_process unknown; LOCATED IN: endomembrane system; CONTAINS InterPro DOMAIN/s: Protein of unknown function DUF761, plant (InterPro:IPR008480); BEST Arabidopsis thaliana protein match is: Protein of unknown function (DUF761) (TAIR:AT1G61260.1); Has 30201 Blast hits to 17322 proteins in 780 specie…
BnaA09g20120D	814.062	1.63913	0.160367	10.2211	1.5947e-24	2.7139e-22	386	11.123	392	11.115	1289	35.683	1211	33.399		596.138	1.07723	0.128439	8.38707	4.98426e-17	2.24679e-15	821	23.63	785	22.128	GO:0000256;GO:0004038;GO:0008270;GO:0016787;GO:0050897	K01466	503	100	AT4G04955.1	506	99.8	89.5	protein_coding	ALN	allantoinase	Encodes an allantoinase which is involved in allantoin degradation and assimilation. Gene expression was induced when allantoin was added to the medium. The insertion mutant, ataln m2-1, did not grow well on the MS medium where allantoin, instead of ammonium nitrate, was supplied.	allantoinase (ALN); CONTAINS InterPro DOMAIN/s: Amidohydrolase 1 (InterPro:IPR006680), Allantoinase (InterPro:IPR017593), Metal-dependent hydrolase, composite domain (InterPro:IPR011059); BEST Arabidopsis thaliana protein match is: pyrimidine 2 (TAIR:AT5G12200.1); Has 30201 Blast hits to 17322 proteins in 780 species: Archae - 12; Bacteria - 1396; Metazoa - 17338; Fungi - 3422; Plants - 5037; Vir…
BnaA09g20620D	495.495	2.13364	0.1837	11.6148	3.46449e-31	9.80561e-29	174	7.592	180	7.728	857	35.924	784	32.741		345.199	1.53609	0.165131	9.30225	1.37504e-20	7.80384e-19	481	20.963	543	23.177	GO:0005198;GO:0009507	Na	318	100	AT4G04020.1	318	100	84.16	protein_coding	FIB	fibrillin	Fibrillin precursor protein. The fibrillin preprotein, but not the mature protein interacts with ABI2. Regulated by abscisic acid response regulators. Involved in abscisic acid-mediated photoprotection.	fibrillin (FIB); FUNCTIONS IN: structural molecule activity; INVOLVED IN: photoinhibition, response to cold, response to abscisic acid stimulus; LOCATED IN: in 8 components; EXPRESSED IN: fruit, guard cell, leaf; EXPRESSED DURING: seedling growth; CONTAINS InterPro DOMAIN/s: Plastid lipid-associated protein/fibrillin (InterPro:IPR006843); BEST Arabidopsis thaliana protein match is: Plastid-lipid …
BnaA09g20900D	77.9601	4.49472	0.414272	10.8497	2.00113e-27	4.41307e-25	2	0.164	1	0.081	149	11.731	162	12.707		14.3968	2.10891	0.487081	4.3297	1.49313e-05	0.000183171	29	2.374	25	2.004	Na	Na	169	100	AT4G12490.1	182	100	63.92	protein_coding	AT4G12490	Bifunctional inhibitor/lipid-transfer protein/seed storage 2S albumin superfamily protein	Na	Bifunctional inhibitor/lipid-transfer protein/seed storage 2S albumin superfamily protein; CONTAINS InterPro DOMAIN/s: Bifunctional inhibitor/plant lipid transfer protein/seed storage (InterPro:IPR016140), Plant lipid transfer protein/seed storage/trypsin-alpha amylase inhibitor (InterPro:IPR003612), Plant lipid transfer protein/hydrophobic protein, helical domain (InterPro:IPR013770); BEST Arabi…
BnaA09g22020D	32.1359	1.35751	0.463962	2.92591	0.00343449	0.0295904	12	1.288	13	1.373	88	9.071	16	1.643		26.3423	1.2813	0.428681	2.98893	0.00279959	0.0188266	42	4.501	38	3.989	GO:0003723;GO:0003743;GO:0006413	K02518	141	100	AT4G11175.1	141	100	86.52	protein_coding	AT4G11175	Nucleic acid-binding, OB-fold-like protein	Na	Nucleic acid-binding, OB-fold-like protein; FUNCTIONS IN: RNA binding, translation initiation factor activity; INVOLVED IN: translational initiation; LOCATED IN: chloroplast; EXPRESSED IN: 22 plant structures; EXPRESSED DURING: 13 growth stages; CONTAINS InterPro DOMAIN/s: Nucleic acid-binding, OB-fold-like (InterPro:IPR016027), Nucleic acid-binding, OB-fold (InterPro:IPR012340), S1, IF1 type (In…
BnaA09g22470D	27.8027	1.60261	0.433476	3.69711	0.000218071	0.00293237	10	0.396	10	0.39	43	1.636	49	1.857		28.1862	1.65511	0.430227	3.84705	0.000119548	0.00120295	54	2.136	38	1.472	GO:0000166;GO:0003676	Na	331	100	AT4G10610.1	336	100	83.93	protein_coding	CID12	CTC-interacting domain 12	RNA-binding protein, putative. Member of a family of proteins having an PABC binding domain (PAM motif).	CTC-interacting domain 12 (CID12); CONTAINS InterPro DOMAIN/s: RNA recognition motif, RNP-1 (InterPro:IPR000504), Nucleotide-binding, alpha-beta plait (InterPro:IPR012677), Ataxin-2, C-terminal (InterPro:IPR009818); BEST Arabidopsis thaliana protein match is: CTC-interacting domain 11 (TAIR:AT1G32790.1); Has 2841 Blast hits to 2335 proteins in 253 species: Archae - 0; Bacteria - 4; Metazoa - 1803…
BnaA09g24110D	47.4098	1.67314	0.380586	4.39621	1.10157e-05	0.000213222	22	0.537	15	0.36	71	1.665	83	1.939		63.4625	2.19938	0.348208	6.31629	2.67912e-10	6.66812e-09	120	2.926	95	2.269	GO:0004252;GO:0006508;GO:0042802;GO:0043086	Na	752	100	AT1G32940.1	774	100	86.56	protein_coding	SBT3.5	Subtilase family protein	Na	SBT3.5; FUNCTIONS IN: identical protein binding, serine-type endopeptidase activity; INVOLVED IN: proteolysis, negative regulation of catalytic activity; LOCATED IN: apoplast; EXPRESSED IN: 12 plant structures; EXPRESSED DURING: LP.06 six leaves visible, LP.04 four leaves visible, 4 anthesis, F mature embryo stage, petal differentiation and expansion stage; CONTAINS InterPro DOMAIN/s: Protease-as…
BnaA09g24370D	99.8914	1.78843	0.307176	5.82217	5.80881e-09	2.0943e-07	36	0.735	44	0.884	185	3.628	137	2.676		86.7748	1.60569	0.293836	5.46458	4.64011e-08	8.61353e-07	130	2.65	136	2.716	GO:0000287;GO:0004749;GO:0009116;GO:0009156;GO:0009165;GO:0044249	K00948	397	100	AT1G32380.1	400	100	92.52	protein_coding	PRS2	phosphoribosyl pyrophosphate (PRPP) synthase 2	Encodes a P-dependent phosphoribosyl pyrophosphate (PRPP) synthase.	phosphoribosyl pyrophosphate (PRPP) synthase 2 (PRS2); FUNCTIONS IN: magnesium ion binding, ribose phosphate diphosphokinase activity; INVOLVED IN: cellular biosynthetic process, nucleotide biosynthetic process, nucleoside metabolic process, ribonucleoside monophosphate biosynthetic process; LOCATED IN: chloroplast; CONTAINS InterPro DOMAIN/s: Phosphoribosyltransferase (InterPro:IPR000836), Phosp…
BnaA09g28290D	216.314	1.88649	0.262483	7.18707	6.61957e-13	3.99036e-11	71	7.347	99	10.08	275	27.337	427	42.289		139.813	1.16105	0.24559	4.72759	2.27197e-06	3.23215e-05	185	19.121	204	20.65	Na	Na	78	85.9	AT1G24575.1	88	76.14	59.7	protein_coding	AT1G24575	Na	Na	unknown protein; Has 7 Blast hits to 7 proteins in 2 species: Archae - 0; Bacteria - 0; Metazoa - 0; Fungi - 0; Plants - 7; Viruses - 0; Other Eukaryotes - 0 (source: NCBI BLink).
BnaA09g28670D	244.68	2.09643	0.24184	8.66865	4.37281e-18	4.4e-16	68	3.052	104	4.592	436	18.797	377	16.193		323.591	2.63397	0.193551	13.6086	3.55926e-42	5.59662e-40	543	24.339	571	25.066	GO:0003677;GO:0003700	K09287	358	100	AT1G25560.1	361	100	79.89	protein_coding	TEM1	AP2/B3 transcription factor family protein	Encodes a member of the RAV transcription factor family that contains AP2 and B3 binding domains. Involved in the regulation of flowering under long days. Loss of function results in early flowering. Overexpression causes late flowering and repression of expression of FT. Novel transcriptional regulator involved in ethylene signaling. Promoter bound by EIN3. EDF1 in turn, binds to promoter elemen…	TEMPRANILLO 1 (TEM1); FUNCTIONS IN: DNA binding, sequence-specific DNA binding transcription factor activity; INVOLVED IN: photoperiodism, flowering, ethylene mediated signaling pathway; LOCATED IN: chloroplast; EXPRESSED IN: 22 plant structures; EXPRESSED DURING: 13 growth stages; CONTAINS InterPro DOMAIN/s: DNA-binding, integrase-type (InterPro:IPR016177), Transcriptional factor B3 (InterPro:IP…
BnaA09g28900D	120.723	1.02696	0.27559	3.7264	0.000194235	0.0026684	73	2.542	80	2.741	184	6.155	149	4.965		170.066	1.72874	0.223385	7.73883	1.00335e-14	3.76694e-13	255	8.868	270	9.196	GO:0003824;GO:0008762;GO:0016491;GO:0050660;GO:0055114	Na	527	100	AT1G26420.1	529	99.81	82.58	protein_coding	AT1G26420	FAD-binding Berberine family protein	Na	FAD-binding Berberine family protein; FUNCTIONS IN: electron carrier activity, oxidoreductase activity, FAD binding, catalytic activity; LOCATED IN: endomembrane system; EXPRESSED IN: stem, stamen; EXPRESSED DURING: 4 anthesis; CONTAINS InterPro DOMAIN/s: FAD-binding, type 2 (InterPro:IPR016166), Berberine/berberine-like (InterPro:IPR012951), FAD linked oxidase, N-terminal (InterPro:IPR006094); B…
BnaA09g29590D	594.118	2.46161	0.209286	11.762	6.12828e-32	1.81202e-29	171	11.043	171	10.867	814	50.503	1239	76.585		420.905	1.96343	0.15457	12.7025	5.72348e-37	7.30283e-35	636	41.026	699	44.16	Na	Na	116	68.97	AT1G24148.1	115	69.57	55	protein_coding	AT1G24148	Na	Na	unknown protein; FUNCTIONS IN: molecular_function unknown; INVOLVED IN: biological_process unknown; LOCATED IN: cellular_component unknown; BEST Arabidopsis thaliana protein match is: unknown protein (TAIR:AT1G24147.1).
BnaA09g30090D	69.0063	2.1565	0.345707	6.23796	4.43318e-10	1.88765e-08	18	1.114	23	1.401	109	6.482	128	7.583		41.9144	1.3596	0.381801	3.56101	0.000369429	0.00326723	72	4.452	54	3.27	GO:0006952;GO:0009607	Na	182	85.16	AT1G70840.1	171	90.64	69.03	protein_coding	MLP31	MLP-like protein 31	Na	MLP-like protein 31 (MLP31); FUNCTIONS IN: molecular_function unknown; INVOLVED IN: response to biotic stimulus, defense response; LOCATED IN: cellular_component unknown; CONTAINS InterPro DOMAIN/s: Bet v I allergen (InterPro:IPR000916); BEST Arabidopsis thaliana protein match is: MLP-like protein 28 (TAIR:AT1G70830.3); Has 485 Blast hits to 453 proteins in 51 species: Archae - 0; Bacteria - 0; M…
BnaA09g30140D	281.938	1.15894	0.215947	5.3668	8.01463e-08	2.3925e-06	159	10.22	182	11.512	438	27.048	356	21.902		266.312	1.09676	0.180887	6.06321	1.33434e-09	3.03044e-08	360	23.114	364	22.889	Na	Na	144	100	AT1G23040.1	144	100	81.63	protein_coding	AT1G23040	hydroxyproline-rich glycoprotein family protein	Na	hydroxyproline-rich glycoprotein family protein; BEST Arabidopsis thaliana protein match is: proline-rich family protein (TAIR:AT1G70990.1); Has 25412 Blast hits to 10574 proteins in 716 species: Archae - 40; Bacteria - 2873; Metazoa - 9053; Fungi - 1818; Plants - 6806; Viruses - 1343; Other Eukaryotes - 3479 (source: NCBI BLink).
BnaA09g30150D	278.899	1.06776	0.208293	5.12621	2.95626e-07	7.92634e-06	172	4.312	182	4.49	406	9.778	363	8.71		287.655	1.1798	0.173754	6.79006	1.12089e-11	3.21314e-10	388	9.716	408	10.006	GO:0000151;GO:0004842;GO:0005488;GO:0005515;GO:0016567	Na	608	100	AT1G23030.1	612	100	90.07	protein_coding	AT1G23030	ARM repeat superfamily protein	Na	ARM repeat superfamily protein; FUNCTIONS IN: ubiquitin-protein ligase activity, binding; INVOLVED IN: response to chitin; LOCATED IN: ubiquitin ligase complex; EXPRESSED IN: 23 plant structures; EXPRESSED DURING: 15 growth stages; CONTAINS InterPro DOMAIN/s: U box domain (InterPro:IPR003613), Armadillo-like helical (InterPro:IPR011989), Armadillo (InterPro:IPR000225), Armadillo-type fold (InterP…
BnaA09g30190D	19.1261	2.5833	0.481917	5.36047	8.30079e-08	2.47095e-06	2	0.239	0	0	39	4.473	36	4.113		8.05929	1.4567	0.48925	2.97742	0.00290685	0.0194452	12	1.431	18	2.102	GO:0030001;GO:0046872	Na	153	100	AT1G22990.1	152	100	94.77	protein_coding	HIPP22	Heavy metal transport/detoxification superfamily protein	Na	Heavy metal transport/detoxification superfamily protein ; FUNCTIONS IN: metal ion binding; INVOLVED IN: metal ion transport; LOCATED IN: cellular_component unknown; EXPRESSED IN: 9 plant structures; EXPRESSED DURING: LP.04 four leaves visible, 4 anthesis, C globular stage; CONTAINS InterPro DOMAIN/s: Heavy metal transport/detoxification protein (InterPro:IPR006121); BEST Arabidopsis thaliana pro…
BnaA09g30680D	153.737	1.6767	0.26117	6.41994	1.36324e-10	6.20932e-09	59	2.589	78	3.368	252	10.622	230	9.659		144.2	1.61435	0.242804	6.6488	2.95499e-11	8.11819e-10	220	9.642	218	9.357	GO:0008152	Na	418	99.28	AT1G22360.1	481	86.28	86.51	protein_coding	UGT85A2	UDP-glucosyl transferase 85A2	Na	UDP-glucosyl transferase 85A2 (UGT85A2); FUNCTIONS IN: UDP-glycosyltransferase activity, transferase activity, transferring glycosyl groups, glucuronosyltransferase activity; INVOLVED IN: metabolic process; LOCATED IN: cellular_component unknown; EXPRESSED IN: 21 plant structures; EXPRESSED DURING: 11 growth stages; CONTAINS InterPro DOMAIN/s: UDP-glucuronosyl/UDP-glucosyltransferase (InterPro:IP…
BnaA09g31290D	37.5007	1.24555	0.397805	3.13107	0.00174171	0.0169424	21	0.778	17	0.62	59	2.101	54	1.916		35.3362	1.18457	0.395575	2.99456	0.00274839	0.0185476	54	1.999	49	1.777	GO:0005506;GO:0009055;GO:0020037;GO:0055114	K09587	495	100	AT3G50660.1	513	100	87.74	protein_coding	DWF4	Cytochrome P450 superfamily protein	Encodes a 22&#945; hydroxylase whose reaction is a rate-limiting step in brassinosteroid biosynthetic pathway. The protein is a member of CYP90B gene family. CLM is an epi-allele with small, compressed rosette, reduced internode length, and reduced fertility, appears in selfed ddm mutant plants possibly due to loss of cytosine methylation. Transcripts accumulate in actively growing tissues, and G…	DWARF 4 (DWF4); CONTAINS InterPro DOMAIN/s: Cytochrome P450 (InterPro:IPR001128), Cytochrome P450, conserved site (InterPro:IPR017972), Cytochrome P450, E-class, group I (InterPro:IPR002401); BEST Arabidopsis thaliana protein match is: Cytochrome P450 superfamily protein (TAIR:AT5G05690.1); Has 31120 Blast hits to 31036 proteins in 1650 species: Archae - 61; Bacteria - 5303; Metazoa - 10591; Fung…
BnaA09g31660D	41.1957	1.08015	0.387959	2.78419	0.00536617	0.0419334	26	1.226	21	0.974	52	2.355	67	3.023		46.0855	1.32451	0.366768	3.61131	0.000304651	0.00275169	62	2.919	75	3.458	GO:0003824	Na	324	99.38	AT3G51000.1	323	99.69	82.92	protein_coding	AT3G51000	alpha/beta-Hydrolases superfamily protein	Na	alpha/beta-Hydrolases superfamily protein; FUNCTIONS IN: epoxide hydrolase activity, catalytic activity; EXPRESSED IN: 22 plant structures; EXPRESSED DURING: 13 growth stages; CONTAINS InterPro DOMAIN/s: Epoxide hydrolase-like (InterPro:IPR000639), Alpha/beta hydrolase fold-1 (InterPro:IPR000073); BEST Arabidopsis thaliana protein match is: alpha/beta-Hydrolases superfamily protein (TAIR:AT3G0560…
BnaA09g33130D	419.971	1.14016	0.186715	6.10643	1.01885e-09	4.14168e-08	257	10.146	260	10.1	622	23.591	552	20.858		386.519	1.01768	0.154329	6.59422	4.27494e-11	1.15661e-09	484	19.086	546	21.086	GO:0004089;GO:0006730;GO:0008270	K01674	306	92.16	AT3G52720.1	284	99.3	82.27	protein_coding	ACA1	alpha carbonic anhydrase 1	Encodes an alpha carbonic anhydrase (CAH1) located in the chloroplast stroma. Most chloroplast proteins are encoded by the nuclear genome and imported with the help of sorting signals that are intrinsic parts of the polypeptides. CAH1 takes an alternative route through the secretory pathway, and becomes N-glycosylated before entering the chloroplast. Glycosylation and intra-molecular disulfide br…	alpha carbonic anhydrase 1 (ACA1); FUNCTIONS IN: carbonate dehydratase activity, zinc ion binding; INVOLVED IN: one-carbon metabolic process; LOCATED IN: chloroplast stroma; EXPRESSED IN: 20 plant structures; EXPRESSED DURING: 11 growth stages; CONTAINS InterPro DOMAIN/s: Carbonic anhydrase, alpha-class, catalytic domain (InterPro:IPR001148), Carbonic anhydrase, CAH1-like (InterPro:IPR018340), Ca…
BnaA09g34640D	802.865	1.55553	0.171331	9.07914	1.09436e-19	1.28971e-17	445	10.063	355	7.899	1253	27.22	1180	25.539		862.002	1.74199	0.12438	14.0054	1.44369e-44	2.51409e-42	1292	29.182	1345	29.752	Na	K15015	530	100	AT2G39130.1	550	100	74.41	protein_coding	AT2G39130	Transmembrane amino acid transporter family protein	Na	Transmembrane amino acid transporter family protein; FUNCTIONS IN: amino acid transmembrane transporter activity; INVOLVED IN: biological_process unknown; LOCATED IN: plasma membrane; EXPRESSED IN: 24 plant structures; EXPRESSED DURING: 15 growth stages; CONTAINS InterPro DOMAIN/s: Amino acid transporter, transmembrane (InterPro:IPR013057); BEST Arabidopsis thaliana protein match is: Transmembran…
BnaA09g36810D	105.558	1.1087	0.294907	3.7595	0.000170252	0.00238322	75	1.509	52	1.03	161	3.112	137	2.638		143.743	1.73359	0.248632	6.97252	3.11314e-12	9.4031e-11	214	4.301	232	4.567	GO:0003824	K06617	765	100	AT3G57520.1	773	100	92.11	protein_coding	SIP2	seed imbibition 2	SIP2 encodes a raffinose-specific alpha-galactosidase that catalyzes the breakdown of raffinose into alpha-galatose and sucrose. This enzyme may function in unloading raffinose from the phloem as part of sink metabolism. Although it was originally predicted to act as a raffinose synthase (RS), that activity was not observed for recombinant SIP2.	seed imbibition 2 (SIP2); CONTAINS InterPro DOMAIN/s: Glycoside hydrolase, catalytic core (InterPro:IPR017853), Raffinose synthase (InterPro:IPR008811); BEST Arabidopsis thaliana protein match is: seed imbibition 1 (TAIR:AT1G55740.1); Has 528 Blast hits to 504 proteins in 147 species: Archae - 29; Bacteria - 95; Metazoa - 0; Fungi - 82; Plants - 312; Viruses - 0; Other Eukaryotes - 10 (source: NC…
BnaA09g37590D	323.09	1.81451	0.204344	8.87969	6.70479e-19	7.47083e-17	147	2.32	128	1.988	527	7.989	499	7.537		273.215	1.55991	0.18228	8.55782	1.15025e-17	5.4324e-16	405	6.384	410	6.329	GO:0000166;GO:0005524;GO:0006810;GO:0016021;GO:0016887;GO:0017111;GO:0055085	Na	1164	100	AT3G59140.1	1453	80.11	92.61	protein_coding	ABCC10	multidrug resistance-associated protein 14	member of MRP subfamily	multidrug resistance-associated protein 14 (MRP14); FUNCTIONS IN: ATPase activity, coupled to transmembrane movement of substances; INVOLVED IN: transport, transmembrane transport; LOCATED IN: plasma membrane; EXPRESSED IN: 17 plant structures; EXPRESSED DURING: 9 growth stages; CONTAINS InterPro DOMAIN/s: ATPase, AAA+ type, core (InterPro:IPR003593), ABC transporter-like (InterPro:IPR003439), AB…
BnaA09g37600D	81.2071	2.20992	0.327609	6.74561	1.52381e-11	7.85304e-10	27	2.121	21	1.623	142	10.718	137	10.302		66.5984	1.93213	0.330981	5.83758	5.29633e-09	1.11477e-07	110	8.632	107	8.223	Na	Na	233	98.71	AT3G59140.1	1453	15.83	74.35	protein_coding	ABCC10	multidrug resistance-associated protein 14	member of MRP subfamily	multidrug resistance-associated protein 14 (MRP14); FUNCTIONS IN: ATPase activity, coupled to transmembrane movement of substances; INVOLVED IN: transport, transmembrane transport; LOCATED IN: plasma membrane; EXPRESSED IN: 17 plant structures; EXPRESSED DURING: 9 growth stages; CONTAINS InterPro DOMAIN/s: ATPase, AAA+ type, core (InterPro:IPR003593), ABC transporter-like (InterPro:IPR003439), AB…
BnaA09g38200D	60.3081	1.16099	0.349129	3.32538	0.000882995	0.00958651	29	1.049	39	1.389	77	2.677	98	3.394		56.5616	1.0907	0.340074	3.20724	0.00134013	0.0100754	81	2.928	77	2.726	Na	K08342	447	100	AT3G59950.1	477	100	80.08	protein_coding	AT3G59950	Peptidase family C54 protein	Na	Peptidase family C54 protein; FUNCTIONS IN: peptidase activity; INVOLVED IN: autophagy; LOCATED IN: chloroplast; EXPRESSED IN: 23 plant structures; EXPRESSED DURING: 13 growth stages; CONTAINS InterPro DOMAIN/s: Peptidase C54 (InterPro:IPR005078); BEST Arabidopsis thaliana protein match is: Peptidase family C54 protein (TAIR:AT2G44140.1); Has 844 Blast hits to 806 proteins in 218 species: Archae …
BnaA09g40280D	92.2432	1.94264	0.341671	5.68569	1.30285e-08	4.47186e-07	25	4.462	39	6.85	108	18.519	200	34.166		97.066	2.13815	0.296146	7.2199	5.20256e-13	1.69597e-11	166	29.595	156	27.238	GO:0009055;GO:0015035;GO:0045454	K03676	102	100	AT3G62930.1	102	100	92.16	protein_coding	AT3G62930	Thioredoxin superfamily protein	Na	Thioredoxin superfamily protein; FUNCTIONS IN: electron carrier activity, arsenate reductase (glutaredoxin) activity, protein disulfide oxidoreductase activity; INVOLVED IN: cell redox homeostasis; LOCATED IN: cellular_component unknown; EXPRESSED IN: 16 plant structures; EXPRESSED DURING: 9 growth stages; CONTAINS InterPro DOMAIN/s: Glutaredoxin-like, plant II (InterPro:IPR011905), Thioredoxin f…
BnaA09g40310D	36.219	1.84901	0.425654	4.34392	1.3996e-05	0.000263994	16	1.347	6	0.497	50	4.045	74	5.964		25.6232	1.35858	0.443661	3.06219	0.0021972	0.0153773	44	3.701	36	2.965	GO:0009055;GO:0015035;GO:0045454	K03676	103	100	AT3G62950.1	103	100	98.06	protein_coding	AT3G62950	Thioredoxin superfamily protein	Na	Thioredoxin superfamily protein; FUNCTIONS IN: electron carrier activity, protein disulfide oxidoreductase activity; INVOLVED IN: cell redox homeostasis; LOCATED IN: endomembrane system; EXPRESSED IN: 8 plant structures; EXPRESSED DURING: 8 growth stages; CONTAINS InterPro DOMAIN/s: Glutaredoxin-like, plant II (InterPro:IPR011905), Glutaredoxin (InterPro:IPR002109), Thioredoxin fold (InterPro:IPR…
BnaA09g41960D	160.123	5.20131	0.369297	14.0844	4.73996e-45	2.61325e-42	3	0.123	3	0.121	300	11.801	339	13.285		34.8917	3.04035	0.439856	6.91213	4.77416e-12	1.41014e-10	76	3.108	56	2.243	Na	Na	448	100	AT2G23510.1	451	100	78.94	protein_coding	SDT	spermidine disinapoyl acyltransferase	Na	spermidine disinapoyl acyltransferase (SDT); CONTAINS InterPro DOMAIN/s: Transferase (InterPro:IPR003480); BEST Arabidopsis thaliana protein match is: HXXXD-type acyl-transferase family protein (TAIR:AT2G25150.1); Has 2265 Blast hits to 2257 proteins in 134 species: Archae - 0; Bacteria - 0; Metazoa - 0; Fungi - 42; Plants - 2219; Viruses - 0; Other Eukaryotes - 4 (source: NCBI BLink).
BnaA09g42140D	188.324	5.17652	0.350868	14.7535	2.92283e-49	1.93371e-46	3	0.086	6	0.17	403	11.116	346	9.508		15.58	1.54974	0.478715	3.23729	0.00120671	0.00918338	23	0.66	30	0.843	Na	K14487	596	100	AT2G23170.1	595	100	90.94	protein_coding	GH3.3	Auxin-responsive GH3 family protein	encodes an IAA-amido synthase that conjugates Asp and other amino acids to auxin in vitro.	GH3.3; CONTAINS InterPro DOMAIN/s: GH3 auxin-responsive promoter (InterPro:IPR004993); BEST Arabidopsis thaliana protein match is: Auxin-responsive GH3 family protein (TAIR:AT4G37390.1); Has 1734 Blast hits to 1530 proteins in 236 species: Archae - 0; Bacteria - 610; Metazoa - 53; Fungi - 2; Plants - 676; Viruses - 0; Other Eukaryotes - 393 (source: NCBI BLink).
BnaA09g42660D	32.7525	1.39906	0.429132	3.26022	0.00111328	0.0116337	8	0.943	20	2.319	43	4.868	61	6.88		30.045	1.2994	0.431301	3.01275	0.00258896	0.0176208	36	4.238	56	6.456	GO:0004601;GO:0006979;GO:0020037;GO:0055114	K00430	155	91.61	AT2G22420.1	329	43.16	80.99	protein_coding	AT2G22420	Peroxidase superfamily protein	Na	Peroxidase superfamily protein; FUNCTIONS IN: peroxidase activity, heme binding; INVOLVED IN: oxidation reduction, response to oxidative stress; LOCATED IN: endomembrane system; EXPRESSED IN: 21 plant structures; EXPRESSED DURING: 12 growth stages; CONTAINS InterPro DOMAIN/s: Haem peroxidase (InterPro:IPR010255), Plant peroxidase (InterPro:IPR000823), Peroxidases heam-ligand binding site (InterPr…
BnaA09g43000D	335.867	1.09916	0.196538	5.59257	2.23727e-08	7.36852e-07	208	9.705	213	9.78	439	19.679	493	22.017		336.255	1.1489	0.165781	6.93025	4.20097e-12	1.24773e-10	427	19.901	497	22.685	GO:0000166;GO:0008270;GO:0016491;GO:0055114	K00001	382	99.48	AT1G64710.1	396	95.96	93.16	protein_coding	AT1G64710	GroES-like zinc-binding dehydrogenase family protein	Na	GroES-like zinc-binding dehydrogenase family protein; FUNCTIONS IN: oxidoreductase activity, zinc ion binding; INVOLVED IN: oxidation reduction; EXPRESSED IN: 17 plant structures; EXPRESSED DURING: 13 growth stages; CONTAINS InterPro DOMAIN/s: GroES-like (InterPro:IPR011032), Alcohol dehydrogenase GroES-like (InterPro:IPR013154), Alcohol dehydrogenase, zinc-containing, conserved site (InterPro:IP…
BnaA09g43980D	133.535	1.33626	0.266372	5.01652	5.2616e-07	1.3558e-05	71	3.186	73	3.224	179	7.717	215	9.235		128.43	1.31308	0.245886	5.34021	9.28399e-08	1.64515e-06	178	7.979	191	8.385	Na	K14950	125	100	AT5G23630.1	1179	10.6	80	protein_coding	PDR2	phosphate deficiency response 2	A member of the eukaryotic type V subfamily (P5) of P-type ATPase cation pumps; MIA is most similar to the human P5 ATPase ATY2(44% identity) and to Spf1p from S. cerevisiae (41% identity). Highly abundant in the endoplasmic reticulum and small vesicles of developing pollen grains and tapetum cells. T-DNA insertional mutants of MIA suffer from imbalances in cation homeostasis and exhibit a severe…	phosphate deficiency response 2 (PDR2); FUNCTIONS IN: cation-transporting ATPase activity; INVOLVED IN: in 6 processes; LOCATED IN: endoplasmic reticulum, plasma membrane; EXPRESSED IN: 26 plant structures; EXPRESSED DURING: 15 growth stages; CONTAINS InterPro DOMAIN/s: Haloacid dehalogenase-like hydrolase (InterPro:IPR005834), ATPase, P-type, unknown pump specificity (type V) (InterPro:IPR006544…
BnaA09g44170D	302.531	1.61999	0.214613	7.54844	4.40509e-14	2.95125e-12	126	4.379	160	5.472	497	16.593	435	14.469		293.87	1.62224	0.181854	8.92055	4.63989e-19	2.38288e-17	447	15.516	439	14.924	Na	Na	303	100	AT1G19400.1	303	100	83.88	protein_coding	AT1G19400	Erythronate-4-phosphate dehydrogenase family protein	Na	Erythronate-4-phosphate dehydrogenase family protein; BEST Arabidopsis thaliana protein match is: Erythronate-4-phosphate dehydrogenase family protein (TAIR:AT1G75180.3); Has 144 Blast hits to 144 proteins in 19 species: Archae - 0; Bacteria - 0; Metazoa - 0; Fungi - 0; Plants - 144; Viruses - 0; Other Eukaryotes - 0 (source: NCBI BLink).
BnaA09g44850D	18.3583	2.38866	0.481392	4.96198	6.97781e-07	1.7528e-05	1	0.051	2	0.101	29	1.423	42	2.053		19.4582	2.53654	0.476985	5.31787	1.04992e-07	1.84398e-06	40	2.04	34	1.698	GO:0008152;GO:0016791	K13248	286	98.95	AT1G17710.1	279	100	84.45	protein_coding	PEPC1	Pyridoxal phosphate phosphatase-related protein	Encodes a phosphoethanolamine/phosphocholine phosphatase. It is likely to be involved in the liberation of inorganic phosphate from intracellular sources. Expression is upregulated in the shoot of cax1/cax3 mutant.	Pyridoxal phosphate phosphatase-related protein; FUNCTIONS IN: phosphatase activity; INVOLVED IN: metabolic process; EXPRESSED IN: 9 plant structures; EXPRESSED DURING: L mature pollen stage, M germinated pollen stage, 4 anthesis, petal differentiation and expansion stage; CONTAINS InterPro DOMAIN/s: Pyridoxal phosphate phosphatase, PHOSPHO2 (InterPro:IPR016965), HAD-superfamily hydrolase, subfam…
BnaA09g45840D	112.991	3.37509	0.321667	10.4925	9.35395e-26	1.74939e-23	15	0.509	14	0.468	213	6.945	213	6.919		94.9086	3.15893	0.323371	9.76876	1.53317e-22	9.79289e-21	191	6.475	156	5.179	GO:0008107;GO:0016020;GO:0042546	K13681	518	100	AT1G14080.1	519	100	75.19	protein_coding	FUT6	fucosyltransferase 6	member of Xyloglucan fucosyltransferase family	fucosyltransferase 6 (FUT6); FUNCTIONS IN: transferase activity, transferring glycosyl groups, fucosyltransferase activity; INVOLVED IN: cell wall biogenesis; LOCATED IN: endomembrane system, membrane; EXPRESSED IN: stem, root, flower; CONTAINS InterPro DOMAIN/s: Xyloglucan fucosyltransferase (InterPro:IPR004938); BEST Arabidopsis thaliana protein match is: fucosyltransferase 4 (TAIR:AT2G15390.2)…
BnaA09g45890D	15.1359	2.24114	0.488666	4.58624	4.51307e-06	9.50133e-05	0	0	2	0.048	25	0.585	34	0.792		8.58398	1.54256	0.490755	3.14323	0.00167093	0.0121457	17	0.413	15	0.357	GO:0016021	Na	559	96.96	AT1G14040.1	813	66.67	75.83	protein_coding	AT1G14040	EXS (ERD1/XPR1/SYG1) family protein	Na	EXS (ERD1/XPR1/SYG1) family protein; LOCATED IN: integral to membrane; EXPRESSED IN: 21 plant structures; EXPRESSED DURING: 12 growth stages; CONTAINS InterPro DOMAIN/s: SPX, N-terminal (InterPro:IPR004331), EXS, C-terminal (InterPro:IPR004342); BEST Arabidopsis thaliana protein match is: EXS (ERD1/XPR1/SYG1) family protein (TAIR:AT2G03240.1); Has 1168 Blast hits to 1094 proteins in 207 species: …
BnaA09g46240D	33.7439	1.3067	0.412651	3.1666	0.0015423	0.0153122	16	0.795	16	0.782	43	2.053	61	2.901		94.0076	3.03792	0.316236	9.60649	7.50649e-22	4.61278e-20	165	8.189	176	8.555	Na	Na	356	100	AT1G13470.1	379	100	72.32	protein_coding	AT1G13470	Protein of unknown function (DUF1262)	Na	Protein of unknown function (DUF1262); CONTAINS InterPro DOMAIN/s: Protein of unknown function DUF1262 (InterPro:IPR010683); BEST Arabidopsis thaliana protein match is: Protein of unknown function (DUF1262) (TAIR:AT1G13520.1); Has 101 Blast hits to 94 proteins in 9 species: Archae - 0; Bacteria - 0; Metazoa - 0; Fungi - 0; Plants - 101; Viruses - 0; Other Eukaryotes - 0 (source: NCBI BLink).
BnaA09g46440D	390.935	1.01078	0.203755	4.96077	7.02149e-07	1.76293e-05	289	4.402	222	3.327	576	8.428	487	7.1		483.132	1.4839	0.153282	9.68084	3.63731e-22	2.26905e-20	718	10.923	699	10.415	GO:0000166;GO:0000287;GO:0004012;GO:0005524;GO:0006812;GO:0015914;GO:0016021;GO:0019829;GO:0046872	K01530	1206	99.42	AT1G13210.1	1203	99.67	91.91	protein_coding	ACA.l	autoinhibited Ca2+/ATPase II	Na	autoinhibited Ca2+/ATPase II (ACA.l); FUNCTIONS IN: calmodulin binding, ATPase activity, coupled to transmembrane movement of ions, phosphorylative mechanism; INVOLVED IN: phospholipid transport, ATP biosynthetic process; LOCATED IN: plasma membrane; EXPRESSED IN: 23 plant structures; EXPRESSED DURING: 12 growth stages; CONTAINS InterPro DOMAIN/s: ATPase, P-type, phospholipid-translocating, flipp…
BnaA09g46660D	337.943	2.15419	0.201818	10.6739	1.34817e-26	2.71765e-24	116	4.257	120	4.333	557	19.636	568	19.949		383.23	2.42557	0.165149	14.6872	7.78876e-49	1.57133e-46	631	23.128	657	23.584	GO:0005506;GO:0009055;GO:0020037;GO:0055114	Na	468	100	AT1G13080.1	502	100	75.7	protein_coding	CYP71B2	cytochrome P450, family 71, subfamily B, polypeptide 2	cytochrome P450 monooxygenase	cytochrome P450, family 71, subfamily B, polypeptide 2 (CYP71B2); FUNCTIONS IN: electron carrier activity, monooxygenase activity, iron ion binding, oxygen binding, heme binding; INVOLVED IN: response to cyclopentenone, heat acclimation; EXPRESSED IN: 24 plant structures; EXPRESSED DURING: 13 growth stages; CONTAINS InterPro DOMAIN/s: Cytochrome P450 (InterPro:IPR001128), Cytochrome P450, E-class…
BnaA09g47340D	30.2899	2.89561	0.452787	6.39507	1.60469e-10	7.22821e-09	2	0.065	3	0.096	56	1.745	61	1.894		18.4194	2.2165	0.474948	4.66682	3.05896e-06	4.25106e-05	35	1.134	33	1.047	GO:0050660;GO:0050661;GO:0055114	Na	464	100	AT1G12200.1	465	100	91.4	protein_coding	FMO	Flavin-binding monooxygenase family protein	Putative flavin monooxygenase.	Flavin-binding monooxygenase family protein; FUNCTIONS IN: NADP or NADPH binding, monooxygenase activity, FAD binding, flavin-containing monooxygenase activity; INVOLVED IN: oxidation reduction; LOCATED IN: cellular_component unknown; EXPRESSED IN: 22 plant structures; EXPRESSED DURING: 13 growth stages; CONTAINS InterPro DOMAIN/s: Flavin-containing monooxygenase FMO (InterPro:IPR000960), Flavin-…
BnaA09g48480D	97.814	3.19074	0.332481	9.59678	8.24785e-22	1.13092e-19	13	0.633	15	0.719	173	8.098	193	9		67.4192	2.65119	0.351972	7.53239	4.9818e-14	1.76499e-12	100	4.866	140	6.673	Na	K18819	330	100	AT1G09350.1	334	100	88.06	protein_coding	GolS3	galactinol synthase 3	Predicted to encode a galactinol synthase	galactinol synthase 3 (GolS3); CONTAINS InterPro DOMAIN/s: Glycosyl transferase, family 8 (InterPro:IPR002495); BEST Arabidopsis thaliana protein match is: galactinol synthase 2 (TAIR:AT1G56600.1); Has 1260 Blast hits to 1259 proteins in 288 species: Archae - 0; Bacteria - 98; Metazoa - 258; Fungi - 282; Plants - 479; Viruses - 73; Other Eukaryotes - 70 (source: NCBI BLink).
BnaA09g49480D	318.561	1.0797	0.208107	5.18818	2.12356e-07	5.87983e-06	228	6.04	174	4.536	442	11.248	439	11.13		309.848	1.06807	0.184783	5.78013	7.46408e-09	1.54489e-07	376	9.949	462	11.972	GO:0005515	Na	693	92.78	AT1G07390.3	1083	59.37	39.04	protein_coding	RLP1	receptor like protein 1	Na	receptor like protein 1 (RLP1); CONTAINS InterPro DOMAIN/s: Leucine-rich repeat, typical subtype (InterPro:IPR003591), Leucine-rich repeat-containing N-terminal domain, type 2 (InterPro:IPR013210), Leucine-rich repeat (InterPro:IPR001611); BEST Arabidopsis thaliana protein match is: receptor like protein 15 (TAIR:AT1G74190.1); Has 131801 Blast hits to 32287 proteins in 1280 species: Archae - 68; …
BnaA09g52000D	1846.26	2.87724	0.164017	17.5423	6.80681e-69	1.20088e-65	387	15.659	459	18.276	2934	114.056	3659	141.708		1502.6	2.61978	0.103579	25.2925	3.85785e-141	6.24995e-138	2502	101.124	2625	103.906	GO:0005515	Na	295	100	AT4G00780.1	299	100	68.56	protein_coding	AT4G00780	TRAF-like family protein	Na	TRAF-like family protein; CONTAINS InterPro DOMAIN/s: TRAF-like (InterPro:IPR008974), MATH (InterPro:IPR002083); BEST Arabidopsis thaliana protein match is: TRAF-like family protein (TAIR:AT4G01390.1); Has 760 Blast hits to 681 proteins in 32 species: Archae - 0; Bacteria - 0; Metazoa - 8; Fungi - 0; Plants - 739; Viruses - 0; Other Eukaryotes - 13 (source: NCBI BLink).
BnaA09g52190D	130.277	3.12584	0.305658	10.2266	1.50718e-24	2.57324e-22	21	1.235	21	1.215	208	11.749	275	15.476		47.1413	1.53772	0.365313	4.20933	2.56131e-05	0.000298654	67	3.935	79	4.544	Na	Na	226	100	AT4G01600.1	233	97.42	78.85	protein_coding	AT4G01600	GRAM domain family protein	Na	GRAM domain family protein; CONTAINS InterPro DOMAIN/s: GRAM (InterPro:IPR004182); BEST Arabidopsis thaliana protein match is: FH interacting protein 1 (TAIR:AT1G28200.1); Has 358 Blast hits to 358 proteins in 24 species: Archae - 0; Bacteria - 0; Metazoa - 0; Fungi - 0; Plants - 358; Viruses - 0; Other Eukaryotes - 0 (source: NCBI BLink).
BnaA09g53050D	47.9374	1.73003	0.393836	4.39277	1.11917e-05	0.000216105	25	0.719	10	0.283	84	2.322	74	2.038		49.998	1.85259	0.379968	4.87565	1.08453e-06	1.63051e-05	78	2.241	86	2.42	GO:0005515	Na	638	100	AT1G64610.1	647	100	68.07	protein_coding	AT1G64610	Transducin/WD40 repeat-like superfamily protein	Na	Transducin/WD40 repeat-like superfamily protein; CONTAINS InterPro DOMAIN/s: WD40 repeat 2 (InterPro:IPR019782), WD40 repeat-like-containing domain (InterPro:IPR011046), WD40-repeat-containing domain (InterPro:IPR017986), WD40/YVTN repeat-like-containing domain (InterPro:IPR015943), WD40 repeat (InterPro:IPR001680), WD40 repeat, subgroup (InterPro:IPR019781), G-protein beta WD-40 repeat, region (…
BnaA09g53760D	104.784	1.58731	0.294892	5.38268	7.33859e-08	2.20938e-06	56	2.79	40	1.961	163	7.802	163	7.773		77.2804	1.06938	0.305593	3.49934	0.000466411	0.0040031	102	5.076	111	5.41	GO:0004601;GO:0006979;GO:0020037;GO:0055114	K00430	352	92.05	AT4G08770.1	346	93.64	90.12	protein_coding	Prx37	Peroxidase superfamily protein	Encodes a putative apoplastic peroxidase Prx37. Primarily expressed in the vascular bundles. Overexpression renders a dwarf phenotype with smaller plants and delayed development. Plants overexpressing Prx37 also shows an increase in the amount of esterified phenolic material associated with their walls.	Peroxidase superfamily protein; FUNCTIONS IN: peroxidase activity, heme binding; INVOLVED IN: response to oxidative stress, oxidation reduction; LOCATED IN: vacuole; EXPRESSED IN: hypocotyl, root; CONTAINS InterPro DOMAIN/s: Haem peroxidase (InterPro:IPR010255), Plant peroxidase (InterPro:IPR000823), Peroxidases heam-ligand binding site (InterPro:IPR019793), Haem peroxidase, plant/fungal/bacteria…
BnaA10g00780D	1505.36	2.36024	0.150261	15.7076	1.34117e-55	1.22386e-52	509	12.334	447	10.659	2574	59.922	2532	58.724		730.667	1.07375	0.122053	8.79742	1.40001e-18	6.97552e-17	955	23.115	1012	23.989	GO:0003677;GO:0003682	K12133	608	100	AT1G01060.1	645	100	70.17	protein_coding	LHY	Homeodomain-like superfamily protein	LHY encodes a myb-related putative transcription factor involved in circadian rhythm along with another myb transcription factor CCA1	LATE ELONGATED HYPOCOTYL (LHY); CONTAINS InterPro DOMAIN/s: SANT, DNA-binding (InterPro:IPR001005), Homeodomain-like (InterPro:IPR009057), Myb, DNA-binding (InterPro:IPR014778), HTH transcriptional regulator, Myb-type, DNA-binding (InterPro:IPR017930), Myb-like DNA-binding domain, SHAQKYF class (InterPro:IPR006447); BEST Arabidopsis thaliana protein match is: circadian clock associated 1 (TAIR:AT…
BnaA10g01230D	74.1351	2.55112	0.382121	6.6762	2.45214e-11	1.2267e-09	8	0.515	22	1.393	94	5.812	175	10.779		77.9141	2.7691	0.347406	7.97078	1.57673e-15	6.37151e-14	149	9.578	130	8.184	GO:0008270	Na	215	100	AT1G02610.1	221	100	72.52	protein_coding	AT1G02610	RING/FYVE/PHD zinc finger superfamily protein	Na	RING/FYVE/PHD zinc finger superfamily protein; FUNCTIONS IN: zinc ion binding; CONTAINS InterPro DOMAIN/s: Protein of unknown function DUF3675 (InterPro:IPR022143), Zinc finger, C3HC4 RING-type (InterPro:IPR018957), Zinc finger, RING-CH-type (InterPro:IPR011016); BEST Arabidopsis thaliana protein match is: RING/FYVE/PHD zinc finger superfamily protein (TAIR:AT4G02075.1); Has 1637 Blast hits to 16…
BnaA10g01410D	385.008	3.36426	0.217504	15.4676	5.74042e-54	4.74724e-51	56	4.387	66	5.088	661	49.749	768	57.586		183.709	2.23721	0.225003	9.94303	2.70473e-23	1.80075e-21	292	22.849	317	24.294	GO:0006950	Na	98	100	AT1G02820.1	91	100	71.43	protein_coding	LEA3	Late embryogenesis abundant 3 (LEA3) family protein	Na	Late embryogenesis abundant 3 (LEA3) family protein; FUNCTIONS IN: molecular_function unknown; INVOLVED IN: embryo development, response to stress; EXPRESSED IN: 16 plant structures; EXPRESSED DURING: 8 growth stages; CONTAINS InterPro DOMAIN/s: Late embryogenesis abundant protein, group 3 (InterPro:IPR004926); BEST Arabidopsis thaliana protein match is: senescence-associated gene 21 (TAIR:AT4G02…
BnaA10g02030D	300.73	1.08614	0.22012	4.93433	8.04272e-07	1.99942e-05	187	7.232	190	7.231	346	12.856	489	18.102		318.603	1.26099	0.166326	7.58139	3.41875e-14	1.2308e-12	447	17.268	449	16.988	Na	Na	305	100	AT1G03610.1	308	99.35	90.52	protein_coding	AT1G03610	Protein of unknown function (DUF789)	Na	Protein of unknown function (DUF789); CONTAINS InterPro DOMAIN/s: Protein of unknown function DUF789 (InterPro:IPR008507); BEST Arabidopsis thaliana protein match is: Protein of unknown function (DUF789) (TAIR:AT4G03420.1); Has 266 Blast hits to 262 proteins in 19 species: Archae - 0; Bacteria - 0; Metazoa - 0; Fungi - 0; Plants - 263; Viruses - 0; Other Eukaryotes - 3 (source: NCBI BLink).
BnaA10g02210D	45.1129	1.8382	0.411824	4.46356	8.06106e-06	0.000160834	11	0.995	18	1.601	48	4.169	105	9.086		37.4261	1.65606	0.398352	4.15729	3.2205e-05	0.000368761	61	5.509	59	5.218	GO:0009055;GO:0015035;GO:0045454	Na	155	92.9	AT1G03850.1	159	90.57	70.83	protein_coding	GRXS13	Glutaredoxin family protein	Encodes glutaredoxin ATGRXS13, required to facilitate Botrytis cinerea infection of Arabidopsis thaliana plants. Sylvain La Camera et al (2011, PMID:21756272) reported a third splice variant in addition to the two annotated in TAIR10.	Glutaredoxin family protein; FUNCTIONS IN: electron carrier activity, protein disulfide oxidoreductase activity; INVOLVED IN: response to cytokinin stimulus; EXPRESSED IN: 14 plant structures; EXPRESSED DURING: 9 growth stages; CONTAINS InterPro DOMAIN/s: Glutaredoxin-like, plant II (InterPro:IPR011905), Thioredoxin fold (InterPro:IPR012335), Glutaredoxin (InterPro:IPR002109), Thioredoxin-like fo…
BnaA10g02450D	59.6274	3.56746	0.410399	8.69266	3.54036e-18	3.59655e-16	1	0.044	7	0.301	125	5.244	107	4.472		29.7095	2.54101	0.451164	5.63213	1.78001e-08	3.49736e-07	44	1.919	66	2.819	GO:0016491;GO:0050660;GO:0050661;GO:0055114	K11816	420	100	AT1G04180.1	421	100	92.89	protein_coding	YUC9	YUCCA 9	Na	YUCCA 9 (YUC9); FUNCTIONS IN: NADP or NADPH binding, oxidoreductase activity, monooxygenase activity, FAD binding, flavin-containing monooxygenase activity; INVOLVED IN: oxidation reduction; EXPRESSED IN: root; CONTAINS InterPro DOMAIN/s: Pyridine nucleotide-disulphide oxidoreductase, class-II (InterPro:IPR000103), FAD-dependent pyridine nucleotide-disulphide oxidoreductase (InterPro:IPR013027), …
BnaA10g03460D	229.256	1.53585	0.22511	6.82268	8.93576e-12	4.71059e-10	115	4.886	111	4.641	373	15.226	324	13.176		272.331	1.90436	0.184096	10.3444	4.43764e-25	3.21907e-23	419	17.783	440	18.289	GO:0005385;GO:0016020;GO:0016021;GO:0030001;GO:0046873;GO:0055085;GO:0071577	K14709	357	100	AT1G05300.1	360	100	89.17	protein_coding	ZIP5	zinc transporter 5 precursor	member of Fe(II) transporter isolog family	zinc transporter 5 precursor (ZIP5); FUNCTIONS IN: cation transmembrane transporter activity, metal ion transmembrane transporter activity; INVOLVED IN: response to zinc ion, cation transport; LOCATED IN: endomembrane system, integral to membrane, membrane; EXPRESSED IN: 10 plant structures; EXPRESSED DURING: LP.06 six leaves visible, LP.04 four leaves visible, 4 anthesis, C globular stage, petal…
BnaA10g03720D	81.9283	3.34372	0.357663	9.3488	8.86442e-21	1.136e-18	10	0.389	9	0.344	148	5.526	163	6.064		90.8941	3.57018	0.341109	10.4664	1.23261e-25	9.20359e-24	177	6.872	164	6.235	GO:0008152	K13692	472	99.36	AT1G05560.1	469	100	78.68	protein_coding	UGT75B1	UDP-glucosyltransferase 75B1	A UDP-glucose transferase localized in the phragmoplast. It has been co-purified with the callose synthase complex and may transfer UDP-glucose from sucrose synthase to the callose synthase and thus help form a substrate channel for the synthesis of callose at the forming cell plate. Induced by salicylic acid. Independent of NPR1 for their induction by salicylic acid. UGT1 encodes a protein with …	UDP-glucosyltransferase 75B1 (UGT75B1); CONTAINS InterPro DOMAIN/s: UDP-glucuronosyl/UDP-glucosyltransferase (InterPro:IPR002213); BEST Arabidopsis thaliana protein match is: UDP-glucosyl transferase 75B2 (TAIR:AT1G05530.1); Has 7961 Blast hits to 7890 proteins in 509 species: Archae - 0; Bacteria - 579; Metazoa - 2125; Fungi - 39; Plants - 5043; Viruses - 112; Other Eukaryotes - 63 (source: NCBI…
BnaA10g03730D	157.254	1.07638	0.278467	3.86538	0.000110918	0.0016289	121	1.264	73	0.75	250	2.509	189	1.89		164.447	1.21923	0.243592	5.00518	5.5809e-07	8.80135e-06	230	2.4	233	2.381	GO:0006075;GO:0016020	K11000	1690	100	AT1G05570.1	1950	87.49	92.15	protein_coding	CALS1	callose synthase 1	Encodes a callose synthase 1 catalytic subunit . Member of Glycosyltransferase Family- 48.	callose synthase 1 (CALS1); FUNCTIONS IN: transferase activity, transferring glycosyl groups, 1,3-beta-glucan synthase activity; INVOLVED IN: 1,3-beta-glucan biosynthetic process; LOCATED IN: 1,3-beta-glucan synthase complex, plasma membrane, cell plate; EXPRESSED IN: 23 plant structures; EXPRESSED DURING: 13 growth stages; CONTAINS InterPro DOMAIN/s: Glycosyl transferase, family 48 (InterPro:IPR…
BnaA10g04950D	1259.06	2.84023	0.208966	13.5918	4.4804e-42	2.17554e-39	274	41.176	296	43.771	1664	240.237	2843	408.92		601.489	1.70044	0.131582	12.923	3.33953e-38	4.44124e-36	885	132.843	944	138.776	Na	Na	45	100	AT1G07610.1	45	100	88.89	protein_coding	MT1C	metallothionein 1C	one of the five metallothioneins (MTs) genes identified in Arabidopsis. MTs are cysteine-rich proteins required for heavy metal tolerance.	metallothionein 1C (MT1C); FUNCTIONS IN: copper ion binding; INVOLVED IN: response to copper ion; LOCATED IN: cytosolic ribosome; EXPRESSED IN: 22 plant structures; EXPRESSED DURING: 14 growth stages; BEST Arabidopsis thaliana protein match is: metallothionein 1A (TAIR:AT1G07600.1); Has 443 Blast hits to 367 proteins in 121 species: Archae - 0; Bacteria - 4; Metazoa - 106; Fungi - 13; Plants - 24…
BnaA10g04960D	43.6643	2.91025	0.426422	6.82481	8.80448e-12	4.65064e-10	2	0.065	8	0.257	68	2.131	98	3.059		26.443	2.22068	0.451295	4.92067	8.62473e-07	1.32119e-05	44	1.433	51	1.627	Na	Na	539	100	AT1G07620.1	552	100	70.72	protein_coding	ATOBGM	GTP-binding protein Obg/CgtA	Na	ATOBGM; FUNCTIONS IN: magnesium ion binding, GTP binding, GTPase activity; INVOLVED IN: biological_process unknown; LOCATED IN: cellular_component unknown; CONTAINS InterPro DOMAIN/s: GTP-binding protein Obg/CgtA (InterPro:IPR014100); BEST Arabidopsis thaliana protein match is: Protein of unknown function (DUF3741) (TAIR:AT5G02390.1); Has 561 Blast hits to 511 proteins in 87 species: Archae - 0; …
BnaA10g05120D	19.8605	1.5878	0.46878	3.3871	0.000706366	0.00793081	3	0.143	9	0.423	32	1.469	36	1.647		24.4281	1.94763	0.45253	4.30386	1.67848e-05	0.000203665	44	2.1	41	1.917	GO:0046854	K01106	329	100	AT1G47510.1	334	99.1	82.18	protein_coding	5PTASE11	inositol polyphosphate 5-phosphatase 11	Encodes a phosphatidylinositol polyphosphate 5-phosphatase. It can dephosphorylate PI(4,5)P2, PI(3,5)P2, and PI(3,4,5)P3, but, it is not active against PI(5)P or the water soluble inositol(1,4,5)P3 or inositol(1,3,4,5)P4. The transcript levels for this gene rise in response to auxin, ABA, and JA.	inositol polyphosphate 5-phosphatase 11 (5PTASE11); FUNCTIONS IN: hydrolase activity, phosphatidylinositol-3,4,5-trisphosphate 5-phosphatase activity, phosphatidylinositol-4,5-bisphosphate 5-phosphatase activity, phosphatidylinositol-3,5-bisphosphate 5-phosphatase activity; INVOLVED IN: response to jasmonic acid stimulus, response to auxin stimulus, N-terminal protein myristoylation, phosphoinosi…
BnaA10g07790D	238.2	2.12165	0.241058	8.80143	1.35088e-18	1.43376e-16	78	7.765	87	8.523	333	31.848	462	44.021		205.13	1.93605	0.208929	9.26653	1.92304e-20	1.08449e-18	323	32.119	329	32.04	GO:0043231	Na	108	100	AT5G51720.1	108	100	88.07	protein_coding	NEET	2 iron, 2 sulfur cluster binding	Encodes a protein with biochemical, structural, and biophysical characteristics of a NEET protein. It plays a key role in plant development, senescence, reactive oxygen homeostasis, and Fe metabolism.	2 iron, 2 sulfur cluster binding; FUNCTIONS IN: 2 iron, 2 sulfur cluster binding; INVOLVED IN: biological_process unknown; LOCATED IN: chloroplast stroma, chloroplast; EXPRESSED IN: 20 plant structures; EXPRESSED DURING: 13 growth stages; CONTAINS InterPro DOMAIN/s: Iron sulphur-containing domain, CDGSH-type (InterPro:IPR018967); Has 30201 Blast hits to 17322 proteins in 780 species: Archae - 12;…
BnaA10g08330D	269.063	1.24911	0.212752	5.8712	4.32649e-09	1.5913e-07	155	9.509	156	9.417	354	20.864	419	24.603		265.946	1.27591	0.182801	6.97978	2.95651e-12	8.95023e-11	349	21.386	403	24.185	GO:0010181;GO:0016491	K03809	204	98.04	AT4G27270.1	205	97.56	90.5	protein_coding	AT4G27270	Quinone reductase family protein	Na	Quinone reductase family protein; FUNCTIONS IN: oxidoreductase activity, FMN binding; INVOLVED IN: negative regulation of transcription; LOCATED IN: plasma membrane; EXPRESSED IN: 21 plant structures; EXPRESSED DURING: 13 growth stages; CONTAINS InterPro DOMAIN/s: Flavoprotein WrbA (InterPro:IPR010089), NADPH-dependent FMN reductase (InterPro:IPR005025), Flavodoxin/nitric oxide synthase (InterPro…
BnaA10g08410D	317.845	1.44543	0.205421	7.03644	1.9721e-12	1.12597e-10	183	13.713	149	10.987	481	34.627	467	33.494		318.294	1.48981	0.188033	7.92315	2.31573e-15	9.2253e-14	527	39.445	410	30.055	Na	Na	130	100	AT5G54585.1	132	100	84.09	protein_coding	AT5G54585	Na	Na	unknown protein; Has 30201 Blast hits to 17322 proteins in 780 species: Archae - 12; Bacteria - 1396; Metazoa - 17338; Fungi - 3422; Plants - 5037; Viruses - 0; Other Eukaryotes - 2996 (source: NCBI BLink).
BnaA10g09730D	37.2226	1.82868	0.412629	4.43177	9.34629e-06	0.000183756	9	0.663	15	1.087	54	3.82	72	5.074		26.3974	1.29901	0.440244	2.95065	0.00317108	0.020948	52	3.825	29	2.089	Na	Na	135	100	AT5G55570.1	143	99.3	76.06	protein_coding	AT5G55570	Na	Na	unknown protein; LOCATED IN: chloroplast; Has 35333 Blast hits to 34131 proteins in 2444 species: Archae - 798; Bacteria - 22429; Metazoa - 974; Fungi - 991; Plants - 531; Viruses - 0; Other Eukaryotes - 9610 (source: NCBI BLink).
BnaA10g10110D	48.7066	1.30362	0.375313	3.47342	0.000513866	0.0060722	24	1.111	25	1.139	87	3.87	60	2.659		48.8957	1.36842	0.357863	3.82388	0.000131368	0.00130761	76	3.515	70	3.171	GO:0005515;GO:0008270	Na	329	100	AT5G55970.1	343	98.25	81.01	protein_coding	AT5G55970	RING/U-box superfamily protein	Na	RING/U-box superfamily protein; FUNCTIONS IN: zinc ion binding; LOCATED IN: chloroplast; EXPRESSED IN: 15 plant structures; EXPRESSED DURING: LP.06 six leaves visible, LP.04 four leaves visible, 4 anthesis, 4 leaf senescence stage, petal differentiation and expansion stage; CONTAINS InterPro DOMAIN/s: Zinc finger, RING-type (InterPro:IPR001841), Zinc finger, C3HC4 RING-type (InterPro:IPR018957); …
BnaA10g12240D	170.77	2.0366	0.266082	7.65401	1.94808e-14	1.36564e-12	48	6.585	74	9.99	257	33.873	309	40.575		142.067	1.77723	0.253186	7.01947	2.22704e-12	6.82303e-11	226	30.97	218	29.258	Na	Na	133	100	AT5G59080.1	135	100	84.44	protein_coding	AT5G59080	Na	Na	unknown protein; FUNCTIONS IN: molecular_function unknown; INVOLVED IN: response to oxidative stress; LOCATED IN: chloroplast; EXPRESSED IN: 18 plant structures; EXPRESSED DURING: 9 growth stages; BEST Arabidopsis thaliana protein match is: unknown protein (TAIR:AT3G46880.1); Has 1807 Blast hits to 1807 proteins in 277 species: Archae - 0; Bacteria - 0; Metazoa - 736; Fungi - 347; Plants - 385; V…
BnaA10g14220D	237.236	1.66708	0.22737	7.33203	2.26685e-13	1.42153e-11	104	3.5	113	3.742	404	13.06	334	10.757		172.314	1.11191	0.215868	5.15085	2.59303e-07	4.30657e-06	233	7.831	239	7.867	Na	Na	458	100	AT5G22090.1	463	100	76.76	protein_coding	AT5G22090	Protein of unknown function (DUF3049)	Na	Protein of unknown function (DUF3049); FUNCTIONS IN: molecular_function unknown; INVOLVED IN: biological_process unknown; LOCATED IN: chloroplast; CONTAINS InterPro DOMAIN/s: Protein of unknown function DUF3049 (InterPro:IPR021410); BEST Arabidopsis thaliana protein match is: Protein of unknown function (DUF3049) (TAIR:AT4G02810.1); Has 1373 Blast hits to 1137 proteins in 167 species: Archae - 0;…
BnaA10g14320D	279.119	1.47789	0.209493	7.05461	1.73082e-12	9.94646e-11	135	6.945	151	7.644	427	21.105	411	20.238		396.522	2.16471	0.160724	13.4685	2.39698e-41	3.66135e-39	648	33.3	644	32.411	Na	Na	249	100	AT5G21940.1	264	100	66.17	protein_coding	AT5G21940	Na	Na	unknown protein; BEST Arabidopsis thaliana protein match is: unknown protein (TAIR:AT3G43850.1); Has 30201 Blast hits to 17322 proteins in 780 species: Archae - 12; Bacteria - 1396; Metazoa - 17338; Fungi - 3422; Plants - 5037; Viruses - 0; Other Eukaryotes - 2996 (source: NCBI BLink).
BnaA10g14740D	30.0087	2.58769	0.456652	5.66666	1.4561e-08	4.96885e-07	1	0.098	6	0.577	43	4.04	71	6.645		16.3679	1.7769	0.481114	3.6933	0.000221363	0.00208097	28	2.735	30	2.87	Na	Na	187	100	AT5G20790.1	193	99.48	61.98	protein_coding	AT5G20790	Na	Na	unknown protein; FUNCTIONS IN: molecular_function unknown; INVOLVED IN: biological_process unknown; LOCATED IN: endomembrane system; EXPRESSED IN: 11 plant structures; EXPRESSED DURING: LP.04 four leaves visible, 4 anthesis, petal differentiation and expansion stage; BEST Arabidopsis thaliana protein match is: unknown protein (TAIR:AT3G43110.1); Has 30201 Blast hits to 17322 proteins in 780 speci…
BnaA10g15560D	160.9	1.05816	0.244533	4.32728	1.50962e-05	0.000282331	101	4.268	102	4.242	224	9.095	221	8.939		156.286	1.04548	0.224168	4.66383	3.10374e-06	4.3091e-05	214	9.034	208	8.599	Na	Na	151	88.08	AT5G19590.1	151	88.08	81.2	protein_coding	AT5G19590	Protein of unknown function, DUF538	Na	Protein of unknown function, DUF538; FUNCTIONS IN: molecular_function unknown; INVOLVED IN: biological_process unknown; LOCATED IN: endomembrane system; EXPRESSED IN: 22 plant structures; EXPRESSED DURING: 13 growth stages; CONTAINS InterPro DOMAIN/s: Protein of unknown function DUF538 (InterPro:IPR007493); BEST Arabidopsis thaliana protein match is: Protein of unknown function, DUF538 (TAIR:AT4G…
BnaA10g16290D	381.145	2.28264	0.209404	10.9007	1.14414e-27	2.59896e-25	125	3.7	120	3.496	723	20.563	566	16.037		264.138	1.70722	0.184412	9.25764	2.0901e-20	1.17556e-18	406	12.005	402	11.642	GO:0000272;GO:0003824;GO:0005975;GO:0016161	Na	536	100	AT5G18670.1	536	100	87.17	protein_coding	BMY3	beta-amylase 3	putative beta-amylase BMY3 (BMY3)	beta-amylase 3 (BMY3); FUNCTIONS IN: cation binding, beta-amylase activity, catalytic activity; INVOLVED IN: cellulose biosynthetic process, carbohydrate metabolic process, polysaccharide catabolic process; EXPRESSED IN: 23 plant structures; EXPRESSED DURING: 13 growth stages; CONTAINS InterPro DOMAIN/s: Glycoside hydrolase, family 14 (InterPro:IPR001554), Glycoside hydrolase, catalytic core (Int…
BnaA10g16700D	55.3713	3.33301	0.403102	8.26839	1.35778e-16	1.18586e-14	6	0.316	4	0.207	104	5.263	109	5.496		31.0169	2.50861	0.43491	5.76812	8.01603e-09	1.65019e-07	57	2.999	56	2.886	Na	Na	295	96.95	AT5G18120.1	289	98.96	81.82	protein_coding	APRL7	APR-like 7	Encodes a protein disulfide isomerase-like (PDIL) protein, a member of a multigene family within the thioredoxin (TRX) superfamily. This protein also belongs to the adenosine 5'-phosphosulfate reductase-like (APRL) group.	APR-like 7 (APRL7); INVOLVED IN: cell redox homeostasis; LOCATED IN: endomembrane system; EXPRESSED IN: 24 plant structures; EXPRESSED DURING: 15 growth stages; CONTAINS InterPro DOMAIN/s: Thioredoxin fold (InterPro:IPR012335), Thioredoxin domain (InterPro:IPR013766), Thioredoxin-like fold (InterPro:IPR012336); BEST Arabidopsis thaliana protein match is: APR-like 5 (TAIR:AT3G03860.1); Has 30201 B…
BnaA10g17080D	47.1953	2.2224	0.38994	5.69933	1.20279e-08	4.14995e-07	14	0.879	10	0.618	88	5.311	78	4.69		29.8595	1.5329	0.420579	3.64474	0.00026766	0.00246209	43	2.698	52	3.195	Na	Na	150	52	AT5G17650.1	173	45.09	60.26	protein_coding	AT5G17650	glycine/proline-rich protein	Na	glycine/proline-rich protein; Has 1807 Blast hits to 1807 proteins in 277 species: Archae - 0; Bacteria - 0; Metazoa - 736; Fungi - 347; Plants - 385; Viruses - 0; Other Eukaryotes - 339 (source: NCBI BLink).
BnaA10g17370D	213.763	1.93495	0.230739	8.38589	5.03429e-17	4.57817e-15	84	3.046	83	2.962	335	11.67	359	12.459		143.049	1.24109	0.241773	5.13327	2.84757e-07	4.70157e-06	176	6.375	229	8.123	GO:0003677;GO:0003682	Na	374	100	AT5G17300.1	387	97.93	78.1	protein_coding	RVE1	Homeodomain-like superfamily protein	Myb-like transcription factor that regulates hypocotyl growth by regulating free auxin levels in a time-of-day specific manner.	REVEILLE 1 (RVE1); CONTAINS InterPro DOMAIN/s: SANT, DNA-binding (InterPro:IPR001005), Homeodomain-like (InterPro:IPR009057), Myb, DNA-binding (InterPro:IPR014778), HTH transcriptional regulator, Myb-type, DNA-binding (InterPro:IPR017930), Myb-like DNA-binding domain, SHAQKYF class (InterPro:IPR006447); BEST Arabidopsis thaliana protein match is: Homeodomain-like superfamily protein (TAIR:AT5G372…
BnaA10g18420D	308.774	2.34695	0.214947	10.9187	9.38256e-28	2.14974e-25	96	4.912	94	4.732	480	23.593	574	28.107		246.391	2.02269	0.193466	10.455	1.38973e-25	1.03335e-23	394	20.134	397	19.869	GO:0005515;GO:0005622;GO:0008270	Na	337	100	AT5G15850.1	355	100	66.4	protein_coding	COL1	CONSTANS-like 1	Homologous to the flowering-time gene CONSTANS.	CONSTANS-like 1 (COL1); FUNCTIONS IN: sequence-specific DNA binding transcription factor activity, zinc ion binding; INVOLVED IN: circadian rhythm, regulation of flower development; LOCATED IN: intracellular; EXPRESSED IN: 21 plant structures; EXPRESSED DURING: 13 growth stages; CONTAINS InterPro DOMAIN/s: CCT domain (InterPro:IPR010402), Zinc finger, B-box (InterPro:IPR000315); BEST Arabidopsis …
BnaA10g18640D	182.806	1.16933	0.241704	4.83785	1.3125e-06	3.10258e-05	117	3.21	101	2.727	280	7.381	238	6.25		179.732	1.18451	0.216907	5.46092	4.73678e-08	8.78077e-07	264	7.236	236	6.335	GO:0004672;GO:0004674;GO:0004713;GO:0005524;GO:0006468	Na	669	96.56	AT5G38280.1	665	97.14	61.61	protein_coding	PR5K	PR5-like receptor kinase	putative receptor serine/threonine kinase PR5K (PR5K) mRNA, PR5-like receptor kinase	PR5-like receptor kinase (PR5K); FUNCTIONS IN: transmembrane receptor protein serine/threonine kinase activity, kinase activity; INVOLVED IN: response to fungus; LOCATED IN: endomembrane system; EXPRESSED IN: 6 plant structures; EXPRESSED DURING: petal differentiation and expansion stage; CONTAINS InterPro DOMAIN/s: Protein kinase, ATP binding site (InterPro:IPR017441), Protein kinase, catalytic …
BnaA10g20720D	107.527	1.00812	0.286771	3.51541	0.000439082	0.00531504	78	1.087	59	0.809	154	2.063	142	1.895		120.583	1.27346	0.26351	4.83269	1.34704e-06	1.98937e-05	151	2.103	194	2.646	GO:0005515	Na	633	99.84	AT3G05650.1	868	72.81	64.87	protein_coding	RLP32	receptor like protein 32	Na	receptor like protein 32 (RLP32); FUNCTIONS IN: kinase activity; INVOLVED IN: signal transduction, defense response; LOCATED IN: endomembrane system; EXPRESSED IN: 22 plant structures; EXPRESSED DURING: 13 growth stages; CONTAINS InterPro DOMAIN/s: Leucine-rich repeat-containing N-terminal domain, type 2 (InterPro:IPR013210), Leucine-rich repeat (InterPro:IPR001611); BEST Arabidopsis thaliana pro…
BnaA10g21460D	598.568	1.29333	0.174625	7.4063	1.2987e-13	8.32158e-12	371	5.413	313	4.494	837	11.732	890	12.429		521.869	1.06398	0.141518	7.51838	5.5459e-14	1.95577e-12	718	10.464	685	9.777	GO:0005515	K11807	754	100	AT5G10940.1	757	100	89.45	protein_coding	ASG2	transducin family protein / WD-40 repeat family protein	Na	transducin family protein / WD-40 repeat family protein; FUNCTIONS IN: nucleotide binding; INVOLVED IN: biological_process unknown; LOCATED IN: plasma membrane, CUL4 RING ubiquitin ligase complex; EXPRESSED IN: 24 plant structures; EXPRESSED DURING: 15 growth stages; CONTAINS InterPro DOMAIN/s: WD40 repeat 2 (InterPro:IPR019782), WD40 repeat-like-containing domain (InterPro:IPR011046), WD40-repea…
[truncated: 736 more rows]

## Sheet: comm-down
ID	baseMean	log2FoldChange	lfcSE	stat	pvalue	padj	862a_count	862a_exp	862b_count	862b_exp	35sa_count	35sa_exp	35sb_count	35sb_exp		baseMean	log2FoldChange	lfcSE	stat	pvalue	padj	pc05a_count	pc05a_exp	pc05b_count	pc05b_exp	GO	KO	pep-len	cov	ath	ath-peplen	ath-cov	identity	gene_model_type	name	short_description	Curator_summary	Computational_description
[truncated: 397 more rows]

[truncated: 6 more sheets: comm-up-pathway, comm-down-pathway, 35s-up-spe, 35s-down-spe, pc05-up-spe, pc05-down-spe]
